# Supplementary material for: Dataset of Arabidopsis plants that overexpress FT driven by a meristem-specific KNAT1 promoter
Source: Data Brief. 2016 Jun 8;8:520–8. doi: 10.1016/j.dib.2016.06.002 (PMC4919726; doi:10.1016/j.dib.2016.06.002)
Supplement: Supplementary material [file mmc2.zip]

Archive with 1 entries (1 files):
- Source file Fig 1B.txt
