# Supplementary material for: Dataset of Arabidopsis plants that overexpress FT driven by a meristem-specific KNAT1 promoter
Source: Data Brief. 2016 Jun 8;8:520–8. doi: 10.1016/j.dib.2016.06.002 (PMC4919726; doi:10.1016/j.dib.2016.06.002)
Supplement: Supplementary material [file mmc2.zip › Source file Fig 1B.txt]

Well,ExptType,Experiment,Sample,TargetType,Target,Status,Concentration,Supermix,CopiesPer20uLWell,TotalConfMax,TotalConfMin,PoissonConfMax,PoissonConfMin,Positives,Negatives,Ch1+Ch2+,Ch1+Ch2-,Ch1-Ch2+,Ch1-Ch2-,Linkage,AcceptedDroplets,CNV,TotalCNVMax,TotalCNVMin,PoissonCNVMax,PoissonCNVMin,ReferenceCopies,UnknownCopies,Ratio,TotalRatioMax,TotalRatioMin,PoissonRatioMax,PoissonRatioMin,FractionalAbundance,TotalFractionalAbundanceMax,TotalFractionalAbundanceMin,PoissonFractionalAbundanceMax,PoissonFractionalAbundanceMin,ReferenceAssayNumber,TargetAssayNumber,Threshold,MeanAmplitudeofPositives,MeanAmplitudeofNegatives,MeanAmplitudeTotal,ExperimentComments,MergedWells,TotalConfMax68,TotalConfMin68,PoissonConfMax68,PoissonConfMin68,TotalCNVMax68,TotalCNVMin68,PoissonCNVMax68,PoissonCNVMin68,TotalRatioMax68,TotalRatioMin68,PoissonRatioMax68,PoissonRatioMin68,TotalFractionalAbundanceMax68,TotalFractionalAbundanceMin68,PoissonFractionalAbundanceMax68,PoissonFractionalAbundanceMin68
"A01",Copy Number Variation,"CNV","AtFTOE 2.1",Ch1Unknown,"FT","OK",90,,1800,,,95,84,1012,11894,0,1012,2251,9643,0,12906,0.85,,,0.92,0.79,2,1,0.426,,,0.458,0.394,29.9,,,31.4,28.3,1,1,2999,7806.2,1468.8,1965.7,"",,,,92.6,86.9,,,0.884,0.82,,,0.442,0.41,,,30.7,29.1,
"A02",Copy Number Variation,"CNV","AtFTOE 3.1",Ch1Unknown,"FT","OK",89,,1780,,,94,83,1064,12672,0,1064,2268,10404,0,13736,0.89,,,0.96,0.83,2,1,0.447,,,0.479,0.414,30.9,,,32.4,29.3,1,1,2839,7445.3,1401.8,1869.9,"",,,,91.3,85.9,,,0.927,0.86,,,0.463,0.43,,,31.7,30.1,
"A03",Copy Number Variation,"CNV","AtFTOE 4.3",Ch1Unknown,"FT","OK",94,,1880,,,99,89,1247,13971,0,1247,2889,11082,0,15218,0.81,,,0.87,0.76,2,1,0.406,,,0.433,0.379,28.9,,,30.2,27.5,1,1,2708,7242.7,1353.5,1836.1,"",,,,96.6,91.3,,,0.84,0.785,,,0.42,0.392,,,29.6,28.2,
"D03",Copy Number Variation,"CNV","WT ",Ch1Unknown,"FT","OK",2.2,,44,,,3.2,1.4,24,11865,3,21,2436,9429,0,11889,0.018,,,0.025,0.01,2,1,0.0088,,,0.0124,0.0052,0.87,,,1.22,0.52,1,1,1831,3301.7,1164.4,1168.7,"",,,,2.7,1.8,,,0.0212,0.014,,,0.0106,0.007,,,1.05,0.69,
"A01",Copy Number Variation,"CNV","AtFTOE 2.1",Ch2Reference,"HMG","OK",211,,4220,,,219,202,2251,10655,0,1012,2251,9643,0,12906,,,,,,,,0.426,,,0.458,0.394,29.9,,,31.4,28.3,1,1,1223,1969.1,877.22,1067.7,"",,,,215.1,206.2,,,,,,,0.442,0.41,,,30.7,29.1,
"A02",Copy Number Variation,"CNV","AtFTOE 3.1",Ch2Reference,"HMG","OK",198,,3960,,,207,190,2268,11468,0,1064,2268,10404,0,13736,,,,,,,,0.447,,,0.479,0.414,30.9,,,32.4,29.3,1,1,1177,1877.9,839.9,1011.3,"",,,,202.5,194.1,,,,,,,0.463,0.43,,,31.7,30.1,
"A03",Copy Number Variation,"CNV","AtFTOE 4.3",Ch2Reference,"HMG","OK",231,,4620,,,240,223,2889,12329,0,1247,2889,11082,0,15218,,,,,,,,0.406,,,0.433,0.379,28.9,,,30.2,27.5,1,1,1117,1808.9,808.06,998.06,"",,,,235.7,227,,,,,,,0.42,0.392,,,29.6,28.2,
"D03",Copy Number Variation,"CNV","WT ",Ch2Reference,"HMG","OK",252,,5040,,,262,242,2439,9450,3,21,2436,9429,0,11889,,,,,,,,0.0088,,,0.0124,0.0052,0.87,,,1.22,0.52,1,1,1216,1868.5,812.36,1029,"",,,,257,247,,,,,,,0.0106,0.007,,,1.05,0.69,
