# Supplementary material for: Dataset of Arabidopsis plants that overexpress FT driven by a meristem-specific KNAT1 promoter
Source: Data Brief. 2016 Jun 8;8:520–8. doi: 10.1016/j.dib.2016.06.002 (PMC4919726; doi:10.1016/j.dib.2016.06.002)
Supplement: Supplementary material [file mmc3.xlsx]

## Sheet: Final
Treatment	Rosette Diameter (cm)	Leaf Count
WT	1.241	7
WT	2.137	9
WT	1.893	8
WT	1.136	7
WT	0.773	7
WT	2.687	10
WT	1.479	9
WT	1.55	10
WT	1.652	7
WT	2.176	9
WT	0.769	7
WT	2.251	10
WT	2.835	10
WT	1.465	7
WT	1.611	8
WT	0.991	8
AtFTOE 2.1	0.774	8
AtFTOE 2.1	2.552	8
AtFTOE 2.1	3.087	8
AtFTOE 2.1	2.135	8
AtFTOE 2.1	1.321	8
AtFTOE 2.1	0.942	8
AtFTOE 2.1	0.801	8
AtFTOE 2.1	1.213	8
AtFTOE 2.1	2.262	9
AtFTOE 2.1	1.411	8
AtFTOE 2.1	3.142	10
AtFTOE 2.1	3.454	10
AtFTOE 2.1	2.006	8
AtFTOE 2.1	3.323	9
AtFTOE 2.1	1.228	7
AtFTOE 2.1	1.345	7
AtFTOE 3.1	1.97	6
AtFTOE 3.1	3.224	10
AtFTOE 3.1	2.528	9
AtFTOE 3.1	3.537	9
AtFTOE 3.1	2.005	8
AtFTOE 3.1	1.129	7
AtFTOE 3.1	2.639	9
AtFTOE 3.1	2.389	8
AtFTOE 3.1	2.584	9
AtFTOE 3.1	1.86	7
AtFTOE 3.1	1.749	8
AtFTOE 3.1	1.872	7
AtFTOE 3.1	1.807	9
AtFTOE 3.1	2.445	9
AtFTOE 3.1	2.665	8
AtFTOE 3.1	2.042	7
AtFTOE 4.3	2.768	7
AtFTOE 4.3	3.033	9
AtFTOE 4.3	2.039	7
AtFTOE 4.3	3.756	10
AtFTOE 4.3	3.317	7
AtFTOE 4.3	2.508	9
AtFTOE 4.3	1.247	9
AtFTOE 4.3	2.766	8
AtFTOE 4.3	2.059	7
AtFTOE 4.3	1.934	8
AtFTOE 4.3	2.16	10
AtFTOE 4.3	1.192	8
AtFTOE 4.3	1.602	8
AtFTOE 4.3	1.44	8
AtFTOE 4.3	1.576	7
AtFTOE 4.3	2.798	7
