# Supplementary material for: Dataset of Arabidopsis plants that overexpress FT driven by a meristem-specific KNAT1 promoter
Source: Data Brief. 2016 Jun 8;8:520–8. doi: 10.1016/j.dib.2016.06.002 (PMC4919726; doi:10.1016/j.dib.2016.06.002)
Supplement: Supplementary material [file mmc4.xls]

## Sheet: WT-FT-SigGeneIds-sorted_locus-5
gene_id	locus	Group	sample_1	sample_2	status	value_1	value_2	log2_fold_change	test_stat	p_value	q_value	significant	FC (FT/WT)
2A6	AT1G03410	1	WT	FT	OK	24.5214	14.9577	-0.713153	-1.90759	0.00525	0.0288234	yes	0.609986
2-Cys Prx B	AT5G06290	1	WT	FT	OK	383.738	192.308	-0.996703	-2.46495	0.0001	0.00139155	yes	0.501144
4CL1	AT1G51680	1	WT	FT	OK	154.327	88.5706	-0.801093	-2.0402	0.00135	0.0106221	yes	0.573915
AAPT1	AT1G13560	1	WT	FT	OK	51.1958	32.9467	-0.635891	-1.78836	0.0089	0.0422462	yes	0.643543
ABA2	AT1G52340	1	WT	FT	OK	39.2567	22.0296	-0.833493	-2.21741	0.00115	0.00940785	yes	0.561168
ABA4	AT1G67080	1	WT	FT	OK	62.0446	39.8838	-0.637503	-1.78646	0.0105	0.0474357	yes	0.642825
ABCB1	AT2G36910	1	WT	FT	OK	18.0852	11.1234	-0.701214	-1.88451	0.00495	0.0276555	yes	0.615055
ACL5	AT5G19530	1	WT	FT	OK	33.7481	20.4839	-0.720317	-1.82302	0.0052	0.0286252	yes	0.606965
ACLA-1	AT1G10670	1	WT	FT	OK	92.761	47.9176	-0.952963	-2.50897	5e-05	0.000762072	yes	0.516571
ACLB-1	AT3G06650	1	WT	FT	OK	42.9714	22.9648	-0.903949	-2.3848	0.00045	0.00458799	yes	0.534421
ACP2	AT1G54580	1	WT	FT	OK	177.415	104.886	-0.758309	-2.01308	0.0021	0.014717	yes	0.59119
ACP4	AT4G25050	1	WT	FT	OK	2419.17	1315.65	-0.878732	-2.21012	0.001	0.00847967	yes	0.543844
ADC1	AT2G16500	1	WT	FT	OK	109.812	58.2623	-0.914407	-2.31363	0.0003	0.00333297	yes	0.530564
ADF6	AT2G31200	1	WT	FT	OK	49.8289	25.8847	-0.944886	-2.54291	0.0001	0.00139155	yes	0.519472
ADG1	AT5G48300	1	WT	FT	OK	132.132	69.7891	-0.920902	-2.34507	0.00055	0.00536201	yes	0.528177
ADK1	AT5G63400	1	WT	FT	OK	32.8423	16.8521	-0.962628	-2.61558	0.0001	0.00139155	yes	0.513122
ADK2	AT5G03300	1	WT	FT	OK	38.2616	24.2725	-0.656578	-1.73261	0.00925	0.0434197	yes	0.634383
ADT4	AT3G44720	1	WT	FT	OK	25.6425	15.8154	-0.697211	-1.82193	0.0064	0.0333164	yes	0.616765
AGP10	AT4G09030	1	WT	FT	OK	50.1559	29.2829	-0.77636	-1.81192	0.0081	0.0395776	yes	0.583838
AGP15	AT5G11740	1	WT	FT	OK	2038.66	838.113	-1.28241	-3.44413	5e-05	0.000762072	yes	0.41111
AGY1	AT4G01800	1	WT	FT	OK	35.4643	22.411	-0.662163	-1.70077	0.01	0.0458941	yes	0.631931
AK-HSDH II	AT4G19710	1	WT	FT	OK	20.243	12.1503	-0.736434	-1.96043	0.00265	0.0174855	yes	0.600222
ALB1	AT1G08520	1	WT	FT	OK	84.9759	46.0191	-0.88482	-2.28618	0.00035	0.0037641	yes	0.541555
ALDH10A8	AT1G74920	1	WT	FT	OK	57.3914	32.7876	-0.807684	-2.18004	0.00135	0.0106221	yes	0.571298
ALDH2C4	AT3G24503	1	WT	FT	OK	83.1312	42.0642	-0.982795	-2.41119	0.00035	0.0037641	yes	0.505998
ALDH3F1	AT4G36250	1	WT	FT	OK	64.236	34.0504	-0.915711	-2.43886	5e-05	0.000762072	yes	0.530083
ALDH3H1	AT1G44170	1	WT	FT	OK	20.2584	12.4771	-0.699232	-1.83437	0.0082	0.0399005	yes	0.615898
AN	AT1G01510	1	WT	FT	OK	13.9227	8.49779	-0.712281	-1.80176	0.00575	0.0307488	yes	0.610355
ANNAT1	AT1G35720	1	WT	FT	OK	65.5346	39.7908	-0.719823	-1.89618	0.00295	0.018949	yes	0.607172
AOC4	AT1G13280	1	WT	FT	OK	32.4117	19.7648	-0.71358	-1.84125	0.00565	0.0303223	yes	0.609804
APE2	AT5G46110	1	WT	FT	OK	2232.56	935.491	-1.2549	-3.10902	5e-05	0.000762072	yes	0.419022
APL1	AT5G19220	1	WT	FT	OK	123.872	75.3292	-0.717572	-1.81148	0.00445	0.0255553	yes	0.608121
APT1	AT1G27450	1	WT	FT	OK	104.449	64.6939	-0.691098	-1.87204	0.0052	0.0286252	yes	0.619383
APX4	AT4G09010	1	WT	FT	OK	406.871	207.516	-0.971352	-1.9255	0.00655	0.0339257	yes	0.510029
APY2	AT5G18280	1	WT	FT	OK	22.3229	13.9543	-0.677819	-1.75037	0.00615	0.0323626	yes	0.625111
ARAC1	AT2G17800	1	WT	FT	OK	32.5877	17.9709	-0.858663	-2.18004	0.001	0.00847967	yes	0.551463
ARC5	AT3G19720	1	WT	FT	OK	65.886	42.1604	-0.644084	-1.68459	0.01035	0.0470159	yes	0.639899
ARIA	AT5G19330	1	WT	FT	OK	16.8606	10.8068	-0.641713	-1.70562	0.011	0.0491554	yes	0.64095
ARR6	AT5G62920	1	WT	FT	OK	60.7507	34.7168	-0.807266	-2.09012	0.00135	0.0106221	yes	0.571463
ASD1	AT3G10740	1	WT	FT	OK	25.931	16.6468	-0.639435	-1.74948	0.0105	0.0474357	yes	0.641965
ASE2	AT4G34740	1	WT	FT	OK	16.6228	10.3277	-0.686648	-1.7368	0.0075	0.037321	yes	0.621297
ASP5	AT4G31990	1	WT	FT	OK	69.6589	40.0524	-0.798421	-2.1384	0.00145	0.011148	yes	0.574979
AT1G01080	AT1G01080	1	WT	FT	OK	57.4771	28.227	-1.02591	-2.62595	0.0002	0.00244996	yes	0.4911
AT1G01540	AT1G01540	1	WT	FT	OK	39.2783	20.3677	-0.947451	-2.60015	0.00025	0.00292543	yes	0.518548
AT1G05270	AT1G05270	1	WT	FT	OK	27.6834	17.2453	-0.682815	-1.8103	0.0083	0.0402327	yes	0.622947
AT1G06010	AT1G06010	1	WT	FT	OK	22.9207	13.0343	-0.814345	-1.72781	0.0103	0.0468404	yes	0.568669
AT1G06890	AT1G06890	1	WT	FT	OK	16.229	9.94199	-0.706963	-1.82085	0.0091	0.0428866	yes	0.612606
AT1G08900	AT1G08900	1	WT	FT	OK	45.4402	26.2929	-0.7893	-2.4814	0.00265	0.0174855	yes	0.578626
AT1G09200	AT1G09200	1	WT	FT	OK	166.759	72.5445	-1.20082	-3.06516	5e-05	0.000762072	yes	0.435026
AT1G09620	AT1G09620	1	WT	FT	OK	20.354	12.8183	-0.667099	-1.77217	0.00755	0.0375019	yes	0.629768
AT1G09780	AT1G09780	1	WT	FT	OK	34.6293	18.9488	-0.869891	-2.30616	0.00025	0.00292543	yes	0.54719
AT1G10657	AT1G10657	1	WT	FT	OK	62.9125	34.6338	-0.861168	-2.15214	0.0011	0.00913949	yes	0.550507
AT1G12230	AT1G12230	1	WT	FT	OK	45.2547	22.958	-0.979071	-2.58873	5e-05	0.000762072	yes	0.507306
AT1G12310	AT1G12310	1	WT	FT	OK	126.864	56.8709	-1.15752	-3.13438	5e-05	0.000762072	yes	0.448282
AT1G12800	AT1G12800	1	WT	FT	OK	107.184	54.5746	-0.973791	-2.52416	5e-05	0.000762072	yes	0.509167
AT1G13380	AT1G13380	1	WT	FT	OK	75.9613	42.5165	-0.837242	-2.29002	0.0007	0.00641446	yes	0.559713
AT1G13650	AT1G13650	1	WT	FT	OK	512.12	276.432	-0.889559	-2.18007	0.0012	0.00970128	yes	0.53978
AT1G13820	AT1G13820	1	WT	FT	OK	78.2461	43.4204	-0.849644	-2.2909	0.00075	0.00677839	yes	0.554921
AT1G14270	AT1G14270	1	WT	FT	OK	51.1458	31.7161	-0.6894	-1.79563	0.0062	0.032553	yes	0.620112
AT1G14345	AT1G14345	1	WT	FT	OK	241.029	117.154	-1.0408	-2.66658	5e-05	0.000762072	yes	0.486058
AT1G14670	AT1G14670	1	WT	FT	OK	24.6429	15.689	-0.651421	-1.74105	0.01025	0.0467033	yes	0.636654
AT1G15120	AT1G15120	1	WT	FT	OK	230.222	146.041	-0.65665	-1.73655	0.0082	0.0399005	yes	0.634349
AT1G15140	AT1G15140	1	WT	FT	OK	80.0616	51.0072	-0.650409	-1.70481	0.00835	0.0403563	yes	0.637099
AT1G15970	AT1G15970	1	WT	FT	OK	13.1989	8.19782	-0.687107	-1.66247	0.0104	0.0471261	yes	0.621099
AT1G16170	AT1G16170	1	WT	FT	OK	83.0601	44.8901	-0.887758	-2.33306	0.00065	0.00607453	yes	0.540453
AT1G17360	AT1G17360	1	WT	FT	OK	19.6141	12.0193	-0.706536	-1.8566	0.0057	0.0305111	yes	0.612789
AT1G18060	AT1G18060	1	WT	FT	OK	475.728	269.438	-0.820185	-2.1364	0.00075	0.00677839	yes	0.56637
AT1G18490	AT1G18490	1	WT	FT	OK	15.101	9.22505	-0.711017	-1.75221	0.0098	0.0452156	yes	0.61089
AT1G18620	AT1G18620	1	WT	FT	OK	22.8835	13.7349	-0.73646	-1.94673	0.004	0.0235624	yes	0.60021
AT1G18660	AT1G18660	1	WT	FT	OK	25.753	16.2456	-0.664694	-1.74353	0.00835	0.0403563	yes	0.630824
AT1G18720	AT1G18720	1	WT	FT	OK	97.0394	62.2591	-0.640286	-1.8501	0.00945	0.0441447	yes	0.641586
AT1G21350	AT1G21350	1	WT	FT	OK	63.7432	39.5809	-0.687467	-1.80472	0.005	0.0278123	yes	0.620943
AT1G21660	AT1G21660	1	WT	FT	OK	23.2094	14.3799	-0.690655	-1.82772	0.00705	0.0358064	yes	0.619572
AT1G23190	AT1G23190	1	WT	FT	OK	42.9071	26.1592	-0.713896	-1.89227	0.0041	0.0240568	yes	0.609671
AT1G24510	AT1G24510	1	WT	FT	OK	56.2312	29.651	-0.923289	-2.16894	0.00145	0.011148	yes	0.527305
AT1G24610	AT1G24610	1	WT	FT	OK	16.4429	9.6776	-0.764746	-1.83739	0.00415	0.0242638	yes	0.588558
AT1G25054	AT1G25054	1	WT	FT	OK	45.7435	28.0071	-0.707778	-1.95844	0.00425	0.0247519	yes	0.612264
AT1G26180	AT1G26180	1	WT	FT	OK	31.0562	17.6676	-0.813777	-2.16999	0.0015	0.0114311	yes	0.568891
AT1G26850	AT1G26850	1	WT	FT	OK	48.836	31.2214	-0.645408	-1.71862	0.0092	0.0432342	yes	0.639311
AT1G26920	AT1G26920	1	WT	FT	OK	73.6757	42.59	-0.790673	-2.11627	0.00195	0.0139566	yes	0.578074
AT1G27190	AT1G27190	1	WT	FT	OK	23.0678	14.1433	-0.705764	-1.9371	0.00465	0.0264093	yes	0.613119
AT1G28280	AT1G28280	1	WT	FT	OK	30.4277	16.7418	-0.861928	-2.21632	0.00215	0.0149909	yes	0.550216
AT1G29070	AT1G29070	1	WT	FT	OK	1533.74	760.871	-1.01133	-2.5001	0.00015	0.00190989	yes	0.496089
AT1G29120	AT1G29120	1	WT	FT	OK	27.6104	16.3699	-0.754172	-1.98539	0.00305	0.0194247	yes	0.592889
AT1G29430	AT1G29430	1	WT	FT	OK	105.054	56.672	-0.890417	-2.24782	0.00045	0.00458799	yes	0.539456
AT1G29440	AT1G29440	1	WT	FT	OK	79.9824	37.5059	-1.09256	-2.69164	0.00015	0.00190989	yes	0.468927
AT1G29450	AT1G29450	1	WT	FT	OK	85.1841	45.2194	-0.913644	-2.1919	0.0005	0.00497164	yes	0.530843
AT1G29470	AT1G29470	1	WT	FT	OK	35.0833	21.4894	-0.707161	-1.87884	0.0042	0.0245126	yes	0.612525
AT1G29670	AT1G29670	1	WT	FT	OK	205.908	91.5696	-1.16906	-3.11239	5e-05	0.000762072	yes	0.444711
AT1G30130	AT1G30130	1	WT	FT	OK	20.7404	12.6877	-0.709017	-1.78881	0.00935	0.0437768	yes	0.611738
AT1G30200	AT1G30200	1	WT	FT	OK	16.1703	9.89228	-0.708971	-1.80402	0.00835	0.0403563	yes	0.611756
AT1G30820	AT1G30820	1	WT	FT	OK	20.763	12.5928	-0.721416	-2.01965	0.0043	0.0249636	yes	0.606502
AT1G31300	AT1G31300	1	WT	FT	OK	55.0808	32.2868	-0.770605	-2.14594	0.0016	0.011988	yes	0.586172
AT1G32080	AT1G32080	1	WT	FT	OK	368.21	157.55	-1.22472	-3.06966	5e-05	0.000762072	yes	0.427881
AT1G32470	AT1G32470	1	WT	FT	OK	900.636	554.141	-0.700692	-1.6725	0.009	0.042537	yes	0.615277
AT1G32550	AT1G32550	1	WT	FT	OK	86.2484	50.0941	-0.783858	-2.06098	0.00135	0.0106221	yes	0.580812
AT1G33590	AT1G33590	1	WT	FT	OK	44.4186	26.1307	-0.765416	-2.08524	0.0024	0.0162793	yes	0.588283
AT1G35516	AT1G35516	1	WT	FT	OK	56.2526	30.315	-0.891887	-2.28842	0.0003	0.00333297	yes	0.538908
AT1G35680	AT1G35680	1	WT	FT	OK	555.814	340.963	-0.704986	-1.76422	0.00635	0.0331399	yes	0.613448
AT1G44000	AT1G44000	1	WT	FT	OK	375.667	204.248	-0.879136	-2.23884	0.00075	0.00677839	yes	0.543694
AT1G44920	AT1G44920	1	WT	FT	OK	127.599	77.2527	-0.723957	-1.75318	0.0076	0.0376821	yes	0.605433
AT1G47530	AT1G47530	1	WT	FT	OK	90.8432	55.8373	-0.702151	-1.9261	0.00495	0.0276555	yes	0.614656
AT1G48350	AT1G48350	1	WT	FT	OK	924.481	567.914	-0.702971	-1.72786	0.0071	0.0359274	yes	0.614306
AT1G49500	AT1G49500	1	WT	FT	OK	502.403	250.807	-1.00227	-3.05448	0.0005	0.00497164	yes	0.499215
AT1G49740	AT1G49740	1	WT	FT	OK	18.334	10.7855	-0.765433	-2.00488	0.0036	0.0219599	yes	0.588279
AT1G50290	AT1G50290	1	WT	FT	OK	57.8736	32.7515	-0.821345	-2.52854	0.0015	0.0114311	yes	0.565914
AT1G50732	AT1G50732	1	WT	FT	OK	352.386	195.37	-0.85095	-2.22621	0.001	0.00847967	yes	0.55442
AT1G52220	AT1G52220	1	WT	FT	OK	948.643	417.333	-1.18467	-3.23517	5e-05	0.000762072	yes	0.439926
AT1G52590	AT1G52590	1	WT	FT	OK	96.0086	57.1653	-0.748023	-2.03153	0.00205	0.014465	yes	0.595419
AT1G52720	AT1G52720	1	WT	FT	OK	43.5572	23.0381	-0.918893	-2.22242	0.0016	0.011988	yes	0.528916
AT1G54350	AT1G54350	1	WT	FT	OK	32.2851	18.4591	-0.806536	-2.15594	0.001	0.00847967	yes	0.571753
AT1G55160	AT1G55160	1	WT	FT	OK	46.9141	26.561	-0.820714	-2.01546	0.00265	0.0174855	yes	0.566162
AT1G55260	AT1G55260	1	WT	FT	OK	89.3934	50.4685	-0.824786	-2.1582	0.00105	0.00881743	yes	0.564566
AT1G55360	AT1G55360	1	WT	FT	OK	64.0266	32.6839	-0.970092	-2.59078	5e-05	0.000762072	yes	0.510474
AT1G56050	AT1G56050	1	WT	FT	OK	46.3117	24.9097	-0.894669	-2.30366	0.00025	0.00292543	yes	0.537871
AT1G56190	AT1G56190	1	WT	FT	OK	88.0308	46.4524	-0.922254	-2.31671	0.0004	0.0041685	yes	0.527683
AT1G57770	AT1G57770	1	WT	FT	OK	23.334	13.6091	-0.777863	-1.98449	0.00275	0.0179584	yes	0.58323
AT1G61190	AT1G61190	1	WT	FT	OK	33.0021	19.1741	-0.783398	-2.15311	0.0014	0.0108548	yes	0.580996
AT1G61790	AT1G61790	1	WT	FT	OK	119.883	52.2249	-1.19882	-3.39493	5e-05	0.000762072	yes	0.435632
AT1G61795	AT1G61795	1	WT	FT	OK	27.0683	15.8987	-0.767697	-1.83914	0.00935	0.0437768	yes	0.587355
AT1G62250	AT1G62250	1	WT	FT	OK	94.0202	52.5997	-0.837917	-2.24997	0.0007	0.00641446	yes	0.559451
AT1G62850	AT1G62850	1	WT	FT	OK	27.2465	16.172	-0.752577	-1.93474	0.0054	0.0293632	yes	0.593544
AT1G63610	AT1G63610	1	WT	FT	OK	39.4035	24.0951	-0.709583	-1.83692	0.0055	0.0297401	yes	0.611496
AT1G64430	AT1G64430	1	WT	FT	OK	19.7149	11.4027	-0.789909	-2.05779	0.0018	0.0131341	yes	0.57838
AT1G64510	AT1G64510	1	WT	FT	OK	385.348	205.756	-0.905231	-2.25494	0.0005	0.00497164	yes	0.533949
AT1G65230	AT1G65230	1	WT	FT	OK	175.028	107.278	-0.706223	-1.87259	0.00355	0.0217677	yes	0.612919
AT1G65295	AT1G65295	1	WT	FT	OK	80.2756	49.0118	-0.711832	-1.83782	0.00555	0.0299221	yes	0.610544
AT1G65870	AT1G65870	1	WT	FT	OK	57.8216	31.7878	-0.863137	-1.92389	0.0029	0.0187301	yes	0.549756
AT1G66070	AT1G66070	1	WT	FT	OK	21.2142	12.7972	-0.729202	-1.69809	0.009	0.042537	yes	0.603237
AT1G66100	AT1G66100	1	WT	FT	OK	1025.51	433.804	-1.24122	-2.99037	5e-05	0.000762072	yes	0.423013
AT1G67700	AT1G67700	1	WT	FT	OK	530.601	308.702	-0.781411	-1.94561	0.0027	0.017688	yes	0.581797
AT1G67900	AT1G67900	1	WT	FT	OK	51.3264	26.5767	-0.949541	-2.55228	0.0002	0.00244996	yes	0.517798
AT1G68680	AT1G68680	1	WT	FT	OK	64.8926	39.9042	-0.701512	-1.83858	0.00895	0.0424102	yes	0.614927
AT1G69340	AT1G69340	1	WT	FT	OK	19.8791	11.9791	-0.730737	-1.92626	0.00355	0.0217677	yes	0.602598
AT1G70780	AT1G70780	1	WT	FT	OK	120.151	61.2009	-0.97323	-2.68375	0.0001	0.00139155	yes	0.509367
AT1G71070	AT1G71070	1	WT	FT	OK	19.3445	11.3963	-0.763352	-1.95538	0.00355	0.0217677	yes	0.589124
AT1G72640	AT1G72640	1	WT	FT	OK	42.7226	25.4992	-0.744545	-1.90545	0.0044	0.02533	yes	0.596855
AT1G72645	AT1G72645	1	WT	FT	OK	137.868	62.7434	-1.13575	-3.1431	5e-05	0.000762072	yes	0.455098
AT1G72820	AT1G72820	1	WT	FT	OK	39.9037	24.5838	-0.698813	-1.93528	0.0054	0.0293632	yes	0.616078
AT1G72880	AT1G72880	1	WT	FT	OK	30.332	19.03	-0.67256	-1.78579	0.0074	0.0370247	yes	0.62739
AT1G74070	AT1G74070	1	WT	FT	OK	78.2633	40.7849	-0.940299	-2.41828	0.0001	0.00139155	yes	0.521124
AT1G74670	AT1G74670	1	WT	FT	OK	1472.21	544.631	-1.43463	-3.4285	5e-05	0.000762072	yes	0.369941
AT1G74910	AT1G74910	1	WT	FT	OK	57.7297	37.5182	-0.621723	-1.68653	0.0112	0.0498868	yes	0.649894
AT1G75220	AT1G75220	1	WT	FT	OK	38.5019	24.2891	-0.664617	-1.87008	0.0082	0.0399005	yes	0.630855
AT1G75690	AT1G75690	1	WT	FT	OK	1336.51	634.386	-1.07503	-2.70632	5e-05	0.000762072	yes	0.474659
AT1G75800	AT1G75800	1	WT	FT	OK	34.4623	20.4572	-0.752406	-1.97427	0.0034	0.0210913	yes	0.593611
AT1G76405	AT1G76405	1	WT	FT	OK	41.9931	22.8274	-0.879385	-2.09958	0.0011	0.00913949	yes	0.543599
AT1G76730	AT1G76730	1	WT	FT	OK	69.7387	43.6792	-0.675013	-1.83878	0.0069	0.0352401	yes	0.626327
AT1G78020	AT1G78020	1	WT	FT	OK	275.697	164.532	-0.744717	-1.88756	0.0038	0.0228166	yes	0.596786
AT1G78040	AT1G78040	1	WT	FT	OK	663.52	328.619	-1.01372	-2.54937	0.0001	0.00139155	yes	0.495266
AT1G78110	AT1G78110	1	WT	FT	OK	17.2422	10.6127	-0.700152	-1.7551	0.00865	0.0413453	yes	0.615507
AT1G78230	AT1G78230	1	WT	FT	OK	32.7705	19.378	-0.757978	-1.95379	0.003	0.0191656	yes	0.591325
AT1G79790	AT1G79790	1	WT	FT	OK	49.6004	27.7858	-0.836001	-2.08067	0.0014	0.0108548	yes	0.560193
AT1G80380	AT1G80380	1	WT	FT	OK	250.625	137.85	-0.862428	-2.21049	0.0008	0.00712091	yes	0.550025
AT2G07732	AT2G07732	1	WT	FT	OK	1715.27	618.082	-1.47256	-3.63874	5e-05	0.000762072	yes	0.360341
AT2G16460	AT2G16460	1	WT	FT	OK	18.4321	10.9962	-0.745214	-1.74838	0.00755	0.0375019	yes	0.596579
AT2G17190	AT2G17190	1	WT	FT	OK	24.5929	15.2306	-0.691265	-1.87543	0.0054	0.0293632	yes	0.619309
AT2G20360	AT2G20360	1	WT	FT	OK	71.3593	41.2068	-0.792219	-2.10728	0.0015	0.0114311	yes	0.577455
AT2G20670	AT2G20670	1	WT	FT	OK	133.492	82.806	-0.688944	-1.93505	0.0072	0.0362996	yes	0.620307
AT2G21160	AT2G21160	1	WT	FT	OK	151.725	94.9455	-0.676284	-1.745	0.007	0.0356734	yes	0.625774
AT2G21340	AT2G21340	1	WT	FT	OK	19.7939	12.1785	-0.700722	-1.79863	0.0058	0.0309358	yes	0.615265
AT2G21390	AT2G21390	1	WT	FT	OK	16.3276	9.77549	-0.740075	-1.96959	0.0031	0.0196672	yes	0.59871
AT2G23820	AT2G23820	1	WT	FT	OK	38.6005	22.4078	-0.78462	-1.9856	0.0038	0.0228166	yes	0.580505
AT2G24090	AT2G24090	1	WT	FT	OK	461.25	242.542	-0.927317	-2.30192	0.0003	0.00333297	yes	0.525836
AT2G24395	AT2G24395	1	WT	FT	OK	147.789	72.4813	-1.02786	-2.77643	5e-05	0.000762072	yes	0.490438
AT2G25250	AT2G25250	1	WT	FT	OK	87.4349	40.7463	-1.10154	-3.26867	5e-05	0.000762072	yes	0.466019
AT2G25610	AT2G25610	1	WT	FT	OK	114.087	68.7282	-0.731165	-2.0679	0.00325	0.0203601	yes	0.602419
AT2G25800	AT2G25800	1	WT	FT	OK	12.0158	7.58128	-0.664417	-1.71207	0.0083	0.0402327	yes	0.630943
AT2G25870	AT2G25870	1	WT	FT	OK	44.9341	26.1843	-0.779109	-2.05414	0.002	0.0141973	yes	0.582727
AT2G26840	AT2G26840	1	WT	FT	OK	21.2231	12.6487	-0.746649	-1.72239	0.0086	0.0411661	yes	0.595987
AT2G27130	AT2G27130	1	WT	FT	OK	47.9562	26.0685	-0.87941	-2.18562	0.001	0.00847967	yes	0.54359
AT2G27580	AT2G27580	1	WT	FT	OK	36.8331	21.9273	-0.748272	-1.99527	0.00515	0.0284736	yes	0.595315
AT2G28370	AT2G28370	1	WT	FT	OK	41.0044	26.1897	-0.646781	-1.77126	0.0097	0.0448421	yes	0.638705
AT2G28605	AT2G28605	1	WT	FT	OK	87.5068	50.8635	-0.782764	-2.04829	0.0016	0.011988	yes	0.581252
AT2G29310	AT2G29310	1	WT	FT	OK	148.522	90.2525	-0.718641	-1.92279	0.0041	0.0240568	yes	0.607671
AT2G31090	AT2G31090	1	WT	FT	OK	86.3905	50.7478	-0.767529	-2.07081	0.00475	0.0268109	yes	0.587423
AT2G31670	AT2G31670	1	WT	FT	OK	78.3705	48.7363	-0.685313	-1.74714	0.00635	0.0331399	yes	0.62187
AT2G32560	AT2G32560	1	WT	FT	OK	117.764	53.9584	-1.12598	-2.83807	5e-05	0.000762072	yes	0.458191
AT2G32880	AT2G32880	1	WT	FT	OK	100.027	63.6735	-0.65162	-1.75091	0.0092	0.0432342	yes	0.636563
AT2G33180	AT2G33180	1	WT	FT	OK	192.212	98.8435	-0.959478	-2.54057	0.00015	0.00190989	yes	0.514242
AT2G33450	AT2G33450	1	WT	FT	OK	529.095	319.114	-0.729456	-1.82849	0.0043	0.0249636	yes	0.603132
AT2G33800	AT2G33800	1	WT	FT	OK	211.015	118.554	-0.8318	-2.14541	0.0011	0.00913949	yes	0.561827
AT2G34510	AT2G34510	1	WT	FT	OK	37.1772	20.7188	-0.843482	-2.24401	0.00145	0.011148	yes	0.557299
AT2G34585	AT2G34585	1	WT	FT	OK	357.951	224.855	-0.670766	-1.86111	0.00775	0.0382302	yes	0.628173
AT2G34590	AT2G34590	1	WT	FT	OK	44.4245	25.0535	-0.826344	-2.16191	0.00105	0.00881743	yes	0.563957
AT2G34750	AT2G34750	1	WT	FT	OK	26.4935	16.3625	-0.695245	-1.83638	0.0053	0.0290109	yes	0.617604
AT2G35050	AT2G35050	1	WT	FT	OK	20.597	13.0362	-0.659905	-1.7993	0.00695	0.0354295	yes	0.632917
AT2G35120	AT2G35120	1	WT	FT	OK	44.0009	23.2514	-0.920217	-2.26098	0.00045	0.00458799	yes	0.52843
AT2G35450	AT2G35450	1	WT	FT	OK	38.0976	22.3912	-0.766767	-1.97194	0.00225	0.0154914	yes	0.587733
AT2G35880	AT2G35880	1	WT	FT	OK	21.3096	12.2337	-0.800639	-2.00281	0.0028	0.0181983	yes	0.574093
AT2G36000	AT2G36000	1	WT	FT	OK	58.137	32.962	-0.818652	-2.12448	0.00125	0.0100414	yes	0.566971
AT2G36300	AT2G36300	1	WT	FT	OK	28.7987	17.2184	-0.742051	-1.96957	0.00445	0.0255553	yes	0.597888
AT2G36895	AT2G36895	1	WT	FT	OK	138.251	80.829	-0.774348	-2.02142	0.00175	0.0128318	yes	0.584654
AT2G38025	AT2G38025	1	WT	FT	OK	30.9644	18.6863	-0.728634	-1.82161	0.005	0.0278123	yes	0.603477
AT2G38730	AT2G38730	1	WT	FT	OK	22.1447	12.7307	-0.798644	-1.84784	0.00515	0.0284736	yes	0.574887
AT2G39020	AT2G39020	1	WT	FT	OK	49.7746	31.1683	-0.675328	-1.78096	0.0073	0.0367139	yes	0.626189
AT2G39805	AT2G39805	1	WT	FT	OK	21.6855	13.1226	-0.724676	-1.90027	0.00545	0.0295765	yes	0.605132
AT2G39850	AT2G39850	1	WT	FT	OK	38.0367	21.1966	-0.843559	-2.23245	0.0007	0.00641446	yes	0.557267
AT2G40475	AT2G40475	1	WT	FT	OK	105.293	51.6784	-1.02678	-2.78515	5e-05	0.000762072	yes	0.490806
AT2G42130	AT2G42130	1	WT	FT	OK	70.0628	44.2804	-0.661982	-1.76399	0.00815	0.0397394	yes	0.63201
AT2G42220	AT2G42220	1	WT	FT	OK	988.446	493.562	-1.00193	-2.45198	0.0001	0.00139155	yes	0.499331
AT2G42770	AT2G42770	1	WT	FT	OK	75.062	47.8002	-0.651066	-1.76374	0.0095	0.0442903	yes	0.63681
AT2G43810	AT2G43810	1	WT	FT	OK	57.3052	34.1323	-0.747528	-2.04166	0.00395	0.0233513	yes	0.595623
AT2G44230	AT2G44230	1	WT	FT	OK	38.7583	24.708	-0.649529	-1.71229	0.00925	0.0434197	yes	0.637489
AT2G44670	AT2G44670	1	WT	FT	OK	194.384	119.325	-0.704017	-1.85941	0.0064	0.0333164	yes	0.613862
AT2G44940	AT2G44940	1	WT	FT	OK	35.6237	21.2498	-0.745392	-1.87495	0.00405	0.0237889	yes	0.596507
AT2G45670	AT2G45670	1	WT	FT	OK	45.128	25.2772	-0.836185	-2.3854	0.0006	0.00571752	yes	0.560122
AT2G46090	AT2G46090	1	WT	FT	OK	18.3807	11.3816	-0.691481	-1.71988	0.0089	0.0422462	yes	0.619215
AT2G47060	AT2G47060	1	WT	FT	OK	38.6415	21.6588	-0.835195	-2.20891	0.0009	0.00781676	yes	0.560506
AT3G01130	AT3G01130	1	WT	FT	OK	267.449	163.132	-0.713225	-2.05522	0.0033	0.0206106	yes	0.609956
AT3G02740	AT3G02740	1	WT	FT	OK	16.6632	10.4261	-0.676464	-1.72482	0.01005	0.0460467	yes	0.625696
AT3G02790	AT3G02790	1	WT	FT	OK	160.047	101.563	-0.656123	-1.72064	0.00655	0.0339257	yes	0.634582
AT3G03820	AT3G03820	1	WT	FT	OK	307.185	168.575	-0.865717	-2.13392	0.00155	0.0117253	yes	0.548774
AT3G03960	AT3G03960	1	WT	FT	OK	31.9284	19.2022	-0.733569	-1.87291	0.0038	0.0228166	yes	0.601414
AT3G04790	AT3G04790	1	WT	FT	OK	137.831	77.4393	-0.831767	-2.05529	0.0012	0.00970128	yes	0.561842
AT3G05100	AT3G05100	1	WT	FT	OK	17.9006	10.9098	-0.714383	-1.75425	0.00715	0.0361139	yes	0.609466
AT3G05280	AT3G05280	1	WT	FT	OK	28.3883	17.7519	-0.677319	-1.77519	0.0087	0.0415241	yes	0.625325
AT3G05910	AT3G05910	1	WT	FT	OK	66.2175	31.7662	-1.05972	-2.95137	5e-05	0.000762072	yes	0.479725
AT3G06150	AT3G06150	1	WT	FT	OK	27.9438	17.4309	-0.680878	-1.90301	0.00685	0.0350826	yes	0.623784
AT3G06470	AT3G06470	1	WT	FT	OK	48.2443	27.8519	-0.792581	-2.1601	0.0028	0.0181983	yes	0.57731
AT3G06550	AT3G06550	1	WT	FT	OK	47.9934	25.0921	-0.935605	-2.50524	0.0002	0.00244996	yes	0.522824
AT3G06670	AT3G06670	1	WT	FT	OK	23.1034	14.4554	-0.676496	-1.85542	0.0051	0.0282541	yes	0.625683
AT3G06750	AT3G06750	1	WT	FT	OK	343.854	163.934	-1.06868	-2.88314	5e-05	0.000762072	yes	0.476755
AT3G06780	AT3G06780	1	WT	FT	OK	50.8045	25.7909	-0.978093	-2.08055	0.0079	0.0388307	yes	0.50765
AT3G08740	AT3G08740	1	WT	FT	OK	355.324	173.818	-1.03156	-2.65765	5e-05	0.000762072	yes	0.489182
AT3G08780	AT3G08780	1	WT	FT	OK	24.605	14.5332	-0.7596	-1.89914	0.00625	0.0327737	yes	0.59066
AT3G09600	AT3G09600	1	WT	FT	OK	47.7292	30.3216	-0.654526	-1.70659	0.00875	0.0417023	yes	0.635284
AT3G10405	AT3G10405	1	WT	FT	OK	77.3556	49.9394	-0.631329	-1.66042	0.01095	0.0490117	yes	0.645582
AT3G10420	AT3G10420	1	WT	FT	OK	71.1541	44.4759	-0.677922	-1.76136	0.00635	0.0331399	yes	0.625064
AT3G10760	AT3G10760	1	WT	FT	OK	27.2365	16.0015	-0.767339	-2.04633	0.0036	0.0219599	yes	0.587502
AT3G10840	AT3G10840	1	WT	FT	OK	20.7354	11.9127	-0.799592	-1.91633	0.0029	0.0187301	yes	0.57451
AT3G11630	AT3G11630	1	WT	FT	OK	701.684	355.269	-0.981911	-2.38883	0.00025	0.00292543	yes	0.506309
AT3G13070	AT3G13070	1	WT	FT	OK	19.7121	11.4501	-0.783728	-2.05987	0.0026	0.0172454	yes	0.580867
AT3G13120	AT3G13120	1	WT	FT	OK	517.786	259.946	-0.994145	-2.53023	5e-05	0.000762072	yes	0.502034
AT3G13180	AT3G13180	1	WT	FT	OK	13.2729	8.1841	-0.697584	-1.69889	0.0094	0.0439734	yes	0.616602
AT3G13470	AT3G13470	1	WT	FT	OK	53.1448	31.9205	-0.735445	-1.93138	0.00385	0.0230245	yes	0.600633
AT3G14390	AT3G14390	1	WT	FT	OK	25.8259	16.1425	-0.677959	-1.76546	0.0076	0.0376821	yes	0.625051
AT3G15450	AT3G15450	1	WT	FT	OK	106.715	50.4828	-1.07991	-2.63685	0.0011	0.00913949	yes	0.473062
AT3G15640	AT3G15640	1	WT	FT	OK	33.3284	20.2533	-0.718594	-1.86287	0.0054	0.0293632	yes	0.607689
AT3G15690	AT3G15690	1	WT	FT	OK	77.5696	46.0452	-0.752441	-1.99481	0.00275	0.0179584	yes	0.593599
AT3G16060	AT3G16060	1	WT	FT	OK	12.8543	7.92661	-0.697476	-1.78373	0.0064	0.0333164	yes	0.61665
AT3G16850	AT3G16850	1	WT	FT	OK	91.1337	48.3032	-0.915866	-2.41568	0.0003	0.00333297	yes	0.530026
AT3G17100	AT3G17100	1	WT	FT	OK	87.0181	41.6086	-1.06443	-2.9224	5e-05	0.000762072	yes	0.47816
AT3G18140	AT3G18140	1	WT	FT	OK	44.0536	24.707	-0.834339	-2.26216	0.0009	0.00781676	yes	0.56084
AT3G18890	AT3G18890	1	WT	FT	OK	85.266	46.4663	-0.875788	-2.19703	0.00095	0.00813524	yes	0.544957
AT3G20230	AT3G20230	1	WT	FT	OK	95.0765	55.0852	-0.787423	-2.14662	0.00125	0.0100414	yes	0.579378
AT3G20390	AT3G20390	1	WT	FT	OK	387.624	180.316	-1.10413	-2.86987	5e-05	0.000762072	yes	0.465183
AT3G20820	AT3G20820	1	WT	FT	OK	287.641	146.281	-0.97553	-2.5778	0.0003	0.00333297	yes	0.508554
AT3G21390	AT3G21390	1	WT	FT	OK	42.9304	25.7561	-0.737084	-1.95497	0.00415	0.0242638	yes	0.59995
AT3G23080	AT3G23080	1	WT	FT	OK	92.3505	52.4648	-0.81577	-1.93821	0.0045	0.0257706	yes	0.568105
AT3G23760	AT3G23760	1	WT	FT	OK	38.7954	21.9506	-0.821624	-1.9874	0.0023	0.015737	yes	0.565804
AT3G23940	AT3G23940	1	WT	FT	OK	25.9999	16.1802	-0.68428	-1.81821	0.0061	0.03212	yes	0.622318
AT3G24420	AT3G24420	1	WT	FT	OK	57.3388	34.3912	-0.737471	-1.94253	0.0044	0.02533	yes	0.599789
AT3G25410	AT3G25410	1	WT	FT	OK	20.9842	13.0157	-0.689057	-1.79571	0.00775	0.0382302	yes	0.620262
AT3G25805	AT3G25805	1	WT	FT	OK	34.5931	21.3431	-0.696713	-1.78592	0.00745	0.0371508	yes	0.616976
AT3G27340	AT3G27340	1	WT	FT	OK	49.8423	30.2039	-0.722636	-1.87348	0.0068	0.0349133	yes	0.605989
AT3G28040	AT3G28040	1	WT	FT	OK	35.2565	20.8502	-0.757832	-2.04237	0.0018	0.0131341	yes	0.591386
AT3G29185	AT3G29185	1	WT	FT	OK	59.5025	34.4099	-0.790128	-2.07594	0.00165	0.0122789	yes	0.578293
AT3G29360	AT3G29360	1	WT	FT	OK	49.0199	26.5891	-0.882534	-2.34468	0.0004	0.0041685	yes	0.542414
AT3G44590	AT3G44590	1	WT	FT	OK	42.1598	25.1992	-0.742491	-1.71496	0.0081	0.0395776	yes	0.597707
AT3G44620	AT3G44620	1	WT	FT	OK	52.787	32.3313	-0.707251	-1.8321	0.0043	0.0249636	yes	0.612486
AT3G45160	AT3G45160	1	WT	FT	OK	154.224	72.6757	-1.08548	-2.72798	5e-05	0.000762072	yes	0.471235
AT3G47295	AT3G47295	1	WT	FT	OK	388.183	163.364	-1.24865	-3.04423	5e-05	0.000762072	yes	0.420843
AT3G48420	AT3G48420	1	WT	FT	OK	249.431	147.995	-0.753088	-1.91283	0.0037	0.022404	yes	0.59333
AT3G48720	AT3G48720	1	WT	FT	OK	42.1346	23.7643	-0.82621	-2.18618	0.0009	0.00781676	yes	0.564009
AT3G49140	AT3G49140	1	WT	FT	OK	35.5628	21.4464	-0.729639	-1.91119	0.0027	0.017688	yes	0.603057
AT3G49720	AT3G49720	1	WT	FT	OK	75.0594	40.1471	-0.902738	-2.35716	0.00035	0.0037641	yes	0.534871
AT3G50790	AT3G50790	1	WT	FT	OK	51.9433	30.3249	-0.776435	-2.07117	0.0021	0.014717	yes	0.583808
AT3G52150	AT3G52150	1	WT	FT	OK	388.887	195.828	-0.989764	-2.54551	0.0001	0.00139155	yes	0.50356
AT3G52155	AT3G52155	1	WT	FT	OK	49.4701	29.7649	-0.732944	-1.84423	0.0052	0.0286252	yes	0.601675
AT3G52470	AT3G52470	1	WT	FT	OK	24.7506	14.5803	-0.763442	-1.74799	0.0072	0.0362996	yes	0.589089
AT3G52640	AT3G52640	1	WT	FT	OK	13.494	8.38573	-0.686313	-1.76335	0.00775	0.0382302	yes	0.621441
AT3G52730	AT3G52730	1	WT	FT	OK	275.427	176.328	-0.643407	-1.75104	0.01045	0.0473006	yes	0.640199
AT3G52960	AT3G52960	1	WT	FT	OK	365.778	176.214	-1.05364	-2.63196	5e-05	0.000762072	yes	0.481751
AT3G54210	AT3G54210	1	WT	FT	OK	1109.17	586.598	-0.919032	-2.24898	0.0005	0.00497164	yes	0.528862
AT3G54470	AT3G54470	1	WT	FT	OK	48.7462	28.2866	-0.785174	-1.99881	0.00235	0.0159928	yes	0.580283
AT3G56650	AT3G56650	1	WT	FT	OK	89.2862	55.9617	-0.673999	-1.80096	0.00735	0.0368978	yes	0.626768
AT3G57030	AT3G57030	1	WT	FT	OK	21.2688	12.2044	-0.801341	-1.96779	0.00255	0.0170028	yes	0.573817
AT3G57800	AT3G57800	1	WT	FT	OK	26.6229	15.3513	-0.794304	-2.05261	0.00165	0.0122789	yes	0.57662
AT3G57890	AT3G57890	1	WT	FT	OK	19.634	12.5143	-0.649774	-1.74991	0.01065	0.0479949	yes	0.637379
AT3G58830	AT3G58830	1	WT	FT	OK	26.5135	15.7518	-0.75121	-1.779	0.0047	0.0266199	yes	0.594105
AT3G59780	AT3G59780	1	WT	FT	OK	103.259	50.6456	-1.02776	-2.64321	0.00015	0.00190989	yes	0.490472
AT3G59840	AT3G59840	1	WT	FT	OK	104.182	61.5214	-0.759949	-2.00913	0.00275	0.0179584	yes	0.590519
AT3G61550	AT3G61550	1	WT	FT	OK	39.903	23.4996	-0.76386	-1.90749	0.0038	0.0228166	yes	0.588918
AT3G61580	AT3G61580	1	WT	FT	OK	208.882	110.27	-0.921648	-2.52678	0.0004	0.0041685	yes	0.527906
AT3G61700	AT3G61700	1	WT	FT	OK	21.9492	12.6851	-0.791028	-2.02987	0.00235	0.0159928	yes	0.57793
AT3G61770	AT3G61770	1	WT	FT	OK	93.2133	43.3211	-1.10547	-3.00232	5e-05	0.000762072	yes	0.464752
AT3G61870	AT3G61870	1	WT	FT	OK	339.29	166.975	-1.02288	-2.5444	0.00015	0.00190989	yes	0.492131
AT3G62070	AT3G62070	1	WT	FT	OK	21.6429	12.2977	-0.815499	-2.03232	0.0034	0.0210913	yes	0.568209
AT3G63160	AT3G63160	1	WT	FT	OK	720.833	343.719	-1.06843	-2.61613	0.00015	0.00190989	yes	0.476836
AT4G00560	AT4G00560	1	WT	FT	OK	35.2833	21.3935	-0.721811	-1.89451	0.00565	0.0303223	yes	0.606335
AT4G00740	AT4G00740	1	WT	FT	OK	21.6552	12.3397	-0.811404	-2.16126	0.00115	0.00940785	yes	0.569826
AT4G00755	AT4G00755	1	WT	FT	OK	20.9001	12.2722	-0.768113	-1.9605	0.00335	0.0208518	yes	0.587184
AT4G01310	AT4G01310	1	WT	FT	OK	486.789	302.636	-0.685712	-1.70653	0.0063	0.0329625	yes	0.621699
AT4G01883	AT4G01883	1	WT	FT	OK	61.3975	34.5845	-0.828055	-2.17059	0.00085	0.00747311	yes	0.563288
AT4G02580	AT4G02580	1	WT	FT	OK	90.9178	56.3996	-0.688876	-1.81338	0.00535	0.0291973	yes	0.620336
AT4G02725	AT4G02725	1	WT	FT	OK	161.092	101.486	-0.666602	-1.82679	0.00695	0.0354295	yes	0.629988
AT4G02790	AT4G02790	1	WT	FT	OK	56.2999	36.303	-0.633045	-1.71552	0.0107	0.0481412	yes	0.644815
AT4G07410	AT4G07410	1	WT	FT	OK	12.4953	7.81194	-0.677636	-1.71342	0.01025	0.0467033	yes	0.62519
AT4G09150	AT4G09150	1	WT	FT	OK	11.791	7.30494	-0.690742	-1.80983	0.00635	0.0331399	yes	0.619535
AT4G10060	AT4G10060	1	WT	FT	OK	40.8964	24.7165	-0.726498	-1.92791	0.00355	0.0217677	yes	0.604369
AT4G10320	AT4G10320	1	WT	FT	OK	14.8962	9.62481	-0.630116	-1.70365	0.0109	0.048841	yes	0.646125
AT4G11175	AT4G11175	1	WT	FT	OK	197.454	121.746	-0.697645	-1.83341	0.0045	0.0257706	yes	0.616579
AT4G11380	AT4G11380	1	WT	FT	OK	17.5589	10.4515	-0.748484	-2.01798	0.0031	0.0196672	yes	0.595225
AT4G12060	AT4G12060	1	WT	FT	OK	86.2962	48.5228	-0.830635	-2.24501	0.00085	0.00747311	yes	0.562282
AT4G12790	AT4G12790	1	WT	FT	OK	36.2789	22.5558	-0.685631	-1.81139	0.0082	0.0399005	yes	0.621733
AT4G13360	AT4G13360	1	WT	FT	OK	21.1078	12.1359	-0.798492	-2.00213	0.0039	0.0231973	yes	0.574949
AT4G13500	AT4G13500	1	WT	FT	OK	311.634	180.475	-0.788054	-2.07147	0.00175	0.0128318	yes	0.579125
AT4G13590	AT4G13590	1	WT	FT	OK	57.1616	29.9652	-0.931758	-2.49423	0.0003	0.00333297	yes	0.524219
AT4G13780	AT4G13780	1	WT	FT	OK	13.9094	8.83913	-0.654079	-1.72808	0.00895	0.0424102	yes	0.635479
AT4G14160	AT4G14160	1	WT	FT	OK	23.4492	15.0114	-0.643481	-1.7706	0.009	0.042537	yes	0.640167
AT4G14342	AT4G14342	1	WT	FT	OK	123.461	67.9019	-0.862534	-2.29323	0.0007	0.00641446	yes	0.549987
AT4G14420	AT4G14420	1	WT	FT	OK	45.9084	27.1342	-0.758646	-1.87763	0.00435	0.0251564	yes	0.591051
AT4G15510	AT4G15510	1	WT	FT	OK	62.9925	35.5884	-0.823775	-2.11709	0.00105	0.00881743	yes	0.564962
AT4G15920	AT4G15920	1	WT	FT	OK	96.732	57.331	-0.754676	-2.15202	0.00265	0.0174855	yes	0.592679
AT4G16500	AT4G16500	1	WT	FT	OK	76.0607	39.0967	-0.960105	-2.3769	0.0004	0.0041685	yes	0.51402
AT4G16980	AT4G16980	1	WT	FT	OK	2550.61	695.321	-1.87509	-4.68823	5e-05	0.000762072	yes	0.27261
AT4G17560	AT4G17560	1	WT	FT	OK	184.561	91.6199	-1.01036	-2.64237	5e-05	0.000762072	yes	0.496421
AT4G17810	AT4G17810	1	WT	FT	OK	25.6474	15.5478	-0.722104	-1.6788	0.01095	0.0490117	yes	0.606213
AT4G18030	AT4G18030	1	WT	FT	OK	29.8889	16.5613	-0.851799	-2.28456	0.00055	0.00536201	yes	0.554095
AT4G18070	AT4G18070	1	WT	FT	OK	28.8346	16.1918	-0.832541	-2.14548	0.0015	0.0114311	yes	0.561541
AT4G18440	AT4G18440	1	WT	FT	OK	260.713	126.278	-1.04586	-2.60253	0.0002	0.00244996	yes	0.484356
AT4G19530	AT4G19530	1	WT	FT	OK	17.4614	10.1755	-0.779075	-2.05352	0.0025	0.0167235	yes	0.582743
AT4G19830	AT4G19830	1	WT	FT	OK	48.407	30.7112	-0.656451	-1.64926	0.0096	0.0445799	yes	0.634437
AT4G20380	AT4G20380	1	WT	FT	OK	36.8411	21.1095	-0.803421	-2.25933	0.0014	0.0108548	yes	0.572988
AT4G20760	AT4G20760	1	WT	FT	OK	37.9875	22.5417	-0.752927	-1.84787	0.0036	0.0219599	yes	0.593398
AT4G21740	AT4G21740	1	WT	FT	OK	51.9021	28.2715	-0.876444	-1.90773	0.0037	0.022404	yes	0.544708
AT4G22550	AT4G22550	1	WT	FT	OK	21.8848	12.5959	-0.796977	-1.79554	0.00965	0.0447365	yes	0.575555
AT4G22830	AT4G22830	1	WT	FT	OK	49.8466	27.8102	-0.84188	-2.16305	0.00135	0.0106221	yes	0.557916
AT4G23670	AT4G23670	1	WT	FT	OK	1437.56	795.306	-0.854036	-2.08489	0.0013	0.0103323	yes	0.553233
AT4G24830	AT4G24830	1	WT	FT	OK	47.4155	27.7546	-0.772632	-2.02144	0.00175	0.0128318	yes	0.585349
AT4G24930	AT4G24930	1	WT	FT	OK	66.9925	37.3647	-0.842326	-1.86449	0.00695	0.0354295	yes	0.557745
AT4G26410	AT4G26410	1	WT	FT	OK	58.6787	36.5557	-0.68274	-1.81504	0.0058	0.0309358	yes	0.622981
AT4G26710	AT4G26710	1	WT	FT	OK	571.096	287.632	-0.989507	-2.77319	0.0002	0.00244996	yes	0.503649
AT4G26940	AT4G26940	1	WT	FT	OK	26.043	14.9334	-0.802355	-2.12087	0.00165	0.0122789	yes	0.573413
AT4G28080	AT4G28080	1	WT	FT	OK	70.3683	41.8656	-0.749161	-1.86167	0.0036	0.0219599	yes	0.59495
AT4G29870	AT4G29870	1	WT	FT	OK	81.5847	47.8091	-0.771013	-2.05777	0.00235	0.0159928	yes	0.586006
AT4G30660	AT4G30660	1	WT	FT	OK	135.671	73.8194	-0.878037	-2.08676	0.00545	0.0295765	yes	0.544106
AT4G30760	AT4G30760	1	WT	FT	OK	136.739	86.5182	-0.660353	-1.82535	0.0075	0.037321	yes	0.632725
AT4G30845	AT4G30845	1	WT	FT	OK	35.2298	18.5589	-0.924682	-1.91965	0.0084	0.0405504	yes	0.526795
AT4G30920	AT4G30920	1	WT	FT	OK	62.2761	39.2294	-0.666744	-1.75715	0.00685	0.0350826	yes	0.629927
AT4G31480	AT4G31480	1	WT	FT	OK	26.2939	16.9419	-0.63413	-1.70199	0.0095	0.0442903	yes	0.644328
AT4G31490	AT4G31490	1	WT	FT	OK	16.1763	9.69835	-0.738074	-1.96668	0.00335	0.0208518	yes	0.599541
AT4G32060	AT4G32060	1	WT	FT	OK	54.3557	34.7949	-0.643557	-1.8003	0.0077	0.0380862	yes	0.640133
AT4G32530	AT4G32530	1	WT	FT	OK	122.426	55.022	-1.15383	-3.44381	5e-05	0.000762072	yes	0.449431
AT4G32915	AT4G32915	1	WT	FT	OK	132.739	72.8754	-0.865085	-2.32078	0.00065	0.00607453	yes	0.549013
AT4G33500	AT4G33500	1	WT	FT	OK	21.8016	13.7546	-0.664521	-1.73369	0.0088	0.0418801	yes	0.630899
AT4G33625	AT4G33625	1	WT	FT	OK	47.8802	24.4342	-0.970529	-2.61745	0.0002	0.00244996	yes	0.51032
AT4G33666	AT4G33666	1	WT	FT	OK	1970.92	1178.82	-0.741533	-1.81043	0.0049	0.0274413	yes	0.598106
AT4G34090	AT4G34090	1	WT	FT	OK	53.071	26.8944	-0.980616	-2.4538	0.00015	0.00190989	yes	0.506763
AT4G34265	AT4G34265	1	WT	FT	OK	204.188	126.277	-0.693301	-1.87417	0.00565	0.0303223	yes	0.618435
AT4G35760	AT4G35760	1	WT	FT	OK	66.3049	36.404	-0.865019	-2.36611	0.0011	0.00913949	yes	0.549039
AT4G36390	AT4G36390	1	WT	FT	OK	63.6716	33.1172	-0.94307	-2.54288	0.00015	0.00190989	yes	0.520125
AT4G37510	AT4G37510	1	WT	FT	OK	42.4234	27.2596	-0.638096	-1.76021	0.01025	0.0467033	yes	0.64256
AT4G39770	AT4G39770	1	WT	FT	OK	28.3977	17.3682	-0.709328	-1.84394	0.0056	0.0301128	yes	0.611606
AT4G39970	AT4G39970	1	WT	FT	OK	221.896	109.383	-1.02049	-2.07834	0.00185	0.0134099	yes	0.492947
AT5G01020	AT5G01020	1	WT	FT	OK	48.1225	30.8289	-0.642427	-1.72864	0.00985	0.0454208	yes	0.640634
AT5G02502	AT5G02502	1	WT	FT	OK	135.324	76.6217	-0.820594	-2.3148	0.00195	0.0139566	yes	0.566209
AT5G02710	AT5G02710	1	WT	FT	OK	52.3222	33.1777	-0.657209	-1.72471	0.01035	0.0470159	yes	0.634104
AT5G02740	AT5G02740	1	WT	FT	OK	43.4142	26.9583	-0.687441	-1.836	0.0077	0.0380862	yes	0.620956
AT5G02940	AT5G02940	1	WT	FT	OK	33.6872	20.5811	-0.71088	-1.89072	0.0043	0.0249636	yes	0.610947
AT5G03080	AT5G03080	1	WT	FT	OK	40.1877	21.3743	-0.910874	-2.47223	0.0003	0.00333297	yes	0.531862
AT5G03120	AT5G03120	1	WT	FT	OK	114.749	62.1218	-0.885312	-2.1691	0.0009	0.00781676	yes	0.541371
AT5G03900	AT5G03900	1	WT	FT	OK	36.2069	22.8908	-0.661495	-1.77356	0.0079	0.0388307	yes	0.632222
AT5G04440	AT5G04440	1	WT	FT	OK	69.8485	43.1605	-0.694518	-1.85083	0.0055	0.0297401	yes	0.617916
AT5G05010	AT5G05010	1	WT	FT	OK	54.8289	32.8034	-0.741091	-1.98819	0.0026	0.0172454	yes	0.598287
AT5G06220	AT5G06220	1	WT	FT	OK	29.4549	16.6137	-0.826138	-2.0101	0.0024	0.0162793	yes	0.564039
AT5G08050	AT5G08050	1	WT	FT	OK	774.299	394.098	-0.974338	-2.41898	5e-05	0.000762072	yes	0.508974
AT5G08330	AT5G08330	1	WT	FT	OK	101.956	51.55	-0.983904	-2.59507	5e-05	0.000762072	yes	0.50561
AT5G08650	AT5G08650	1	WT	FT	OK	103.125	62.7649	-0.716366	-1.85806	0.0045	0.0257706	yes	0.608629
AT5G08720	AT5G08720	1	WT	FT	OK	28.3779	15.4634	-0.875908	-2.29224	0.0005	0.00497164	yes	0.54491
AT5G09460	AT5G09460	1	WT	FT	OK	24.3973	14.2915	-0.771569	-2.02886	0.00215	0.0149909	yes	0.585782
AT5G10840	AT5G10840	1	WT	FT	OK	26.277	14.8219	-0.826065	-2.13256	0.00115	0.00940785	yes	0.564064
AT5G11070	AT5G11070	1	WT	FT	OK	61.3614	32.6369	-0.910825	-2.40415	0.0008	0.00712091	yes	0.53188
AT5G11450	AT5G11450	1	WT	FT	OK	184.431	114.157	-0.692054	-1.81132	0.0068	0.0349133	yes	0.618969
AT5G11490	AT5G11490	1	WT	FT	OK	16.3225	9.72569	-0.746992	-2.04105	0.003	0.0191656	yes	0.595846
AT5G11880	AT5G11880	1	WT	FT	OK	30.1868	18.7705	-0.685454	-1.83578	0.00525	0.0288234	yes	0.621812
AT5G12150	AT5G12150	1	WT	FT	OK	73.7173	42.0563	-0.809682	-2.09626	0.0014	0.0108548	yes	0.570508
AT5G13100	AT5G13100	1	WT	FT	OK	32.0232	17.6619	-0.858471	-2.1358	0.00085	0.00747311	yes	0.551535
AT5G13240	AT5G13240	1	WT	FT	OK	52.9143	26.789	-0.982019	-2.5675	0.0002	0.00244996	yes	0.506271
AT5G13410	AT5G13410	1	WT	FT	OK	72.2338	44.3	-0.705368	-1.85608	0.00465	0.0264093	yes	0.613286
AT5G13980	AT5G13980	1	WT	FT	OK	16.6823	10.0324	-0.733659	-1.92632	0.00365	0.0222073	yes	0.60138
AT5G14260	AT5G14260	1	WT	FT	OK	63.732	37.1006	-0.780577	-2.04944	0.002	0.0141973	yes	0.582135
AT5G14720	AT5G14720	1	WT	FT	OK	33.2136	18.5976	-0.836662	-2.03466	0.0021	0.014717	yes	0.559939
AT5G17560	AT5G17560	1	WT	FT	OK	268.847	153.473	-0.808802	-2.2181	0.0012	0.00970128	yes	0.570856
AT5G17630	AT5G17630	1	WT	FT	OK	50.821	27.462	-0.887986	-2.11777	0.00145	0.011148	yes	0.540367
AT5G17840	AT5G17840	1	WT	FT	OK	48.9446	26.7191	-0.873277	-2.18823	0.0016	0.011988	yes	0.545905
AT5G18600	AT5G18600	1	WT	FT	OK	538.706	335.016	-0.685269	-1.8552	0.0068	0.0349133	yes	0.62189
AT5G18650	AT5G18650	1	WT	FT	OK	78.0304	42.9192	-0.862412	-2.5274	0.00055	0.00536201	yes	0.550032
AT5G18800	AT5G18800	1	WT	FT	OK	105.469	62.3692	-0.757912	-1.99079	0.00225	0.0154914	yes	0.591351
AT5G19390	AT5G19390	1	WT	FT	OK	24.4754	13.8671	-0.819666	-2.17219	0.0008	0.00712091	yes	0.566573
AT5G19760	AT5G19760	1	WT	FT	OK	308.249	187.425	-0.717784	-1.77823	0.0058	0.0309358	yes	0.608031
AT5G20060	AT5G20060	1	WT	FT	OK	34.4777	20.3631	-0.75971	-1.97555	0.00405	0.0237889	yes	0.590617
AT5G20220	AT5G20220	1	WT	FT	OK	21.5528	13.3882	-0.686912	-1.69924	0.0085	0.0409013	yes	0.621181
AT5G21060	AT5G21060	1	WT	FT	OK	28.2318	15.574	-0.858181	-2.16228	0.0007	0.00641446	yes	0.551647
AT5G21105	AT5G21105	1	WT	FT	OK	26.7195	16.1434	-0.726952	-1.97951	0.0039	0.0231973	yes	0.60418
AT5G21222	AT5G21222	1	WT	FT	OK	23.234	13.6422	-0.76816	-2.00867	0.0021	0.014717	yes	0.587165
AT5G22090	AT5G22090	1	WT	FT	OK	58.0491	31.3638	-0.888172	-2.37162	0.0002	0.00244996	yes	0.540298
AT5G22340	AT5G22340	1	WT	FT	OK	45.7479	25.7039	-0.831716	-2.15839	0.00065	0.00607453	yes	0.56186
AT5G23890	AT5G23890	1	WT	FT	OK	21.6611	13.6213	-0.669239	-1.76795	0.0067	0.034529	yes	0.628837
AT5G24670	AT5G24670	1	WT	FT	OK	16.9866	10.2656	-0.726574	-1.86901	0.00665	0.034325	yes	0.604335
AT5G25100	AT5G25100	1	WT	FT	OK	71.6127	34.4391	-1.05617	-2.83839	5e-05	0.000762072	yes	0.480908
AT5G25510	AT5G25510	1	WT	FT	OK	12.2884	7.5182	-0.708833	-1.80166	0.00955	0.0443978	yes	0.611813
AT5G25840	AT5G25840	1	WT	FT	OK	49.4779	29.1617	-0.76271	-1.9251	0.00355	0.0217677	yes	0.589388
AT5G26360	AT5G26360	1	WT	FT	OK	49.432	30.1373	-0.713895	-1.92579	0.0038	0.0228166	yes	0.609672
AT5G26710	AT5G26710	1	WT	FT	OK	21.7332	12.7234	-0.772417	-2.0252	0.0014	0.0108548	yes	0.585436
AT5G27390	AT5G27390	1	WT	FT	OK	88.2157	45.1956	-0.964854	-2.48334	0.0002	0.00244996	yes	0.512331
AT5G27470	AT5G27470	1	WT	FT	OK	38.0212	23.7707	-0.677617	-1.7721	0.00765	0.0378958	yes	0.625196
AT5G28050	AT5G28050	1	WT	FT	OK	149.946	78.8193	-0.927824	-2.40182	5e-05	0.000762072	yes	0.525651
AT5G35100	AT5G35100	1	WT	FT	OK	87.4943	49.9777	-0.807905	-2.11773	0.0014	0.0108548	yes	0.571211
AT5G38410	AT5G38410	1	WT	FT	OK	15869.4	8258.66	-0.942263	-1.74041	0.00945	0.0441447	yes	0.520414
AT5G38520	AT5G38520	1	WT	FT	OK	195.193	121.664	-0.681998	-1.75522	0.0071	0.0359274	yes	0.623301
AT5G41050	AT5G41050	1	WT	FT	OK	92.0961	57.6975	-0.67463	-1.79089	0.0056	0.0301128	yes	0.626492
AT5G41760	AT5G41760	1	WT	FT	OK	17.6654	10.9226	-0.693609	-1.72276	0.0104	0.0471261	yes	0.618305
AT5G42060	AT5G42060	1	WT	FT	OK	29.8654	16.7386	-0.835297	-1.76231	0.0095	0.0442903	yes	0.560468
AT5G42310	AT5G42310	1	WT	FT	OK	30.8588	17.8001	-0.793798	-1.95989	0.00325	0.0203601	yes	0.576824
AT5G42390	AT5G42390	1	WT	FT	OK	39.4607	25.1154	-0.651842	-1.73201	0.00835	0.0403563	yes	0.636466
AT5G42740	AT5G42740	1	WT	FT	OK	23.8463	14.1689	-0.751039	-1.9615	0.00345	0.0213132	yes	0.594176
AT5G44020	AT5G44020	1	WT	FT	OK	236.512	108.819	-1.11999	-2.90513	5e-05	0.000762072	yes	0.460099
AT5G44568	AT5G44568	1	WT	FT	OK	123.953	58.9937	-1.07115	-2.81704	0.00015	0.00190989	yes	0.475936
AT5G45170	AT5G45170	1	WT	FT	OK	83.8976	48.8051	-0.781598	-2.13748	0.0012	0.00970128	yes	0.581722
AT5G45280	AT5G45280	1	WT	FT	OK	38.231	22.4027	-0.771069	-2.04355	0.00205	0.014465	yes	0.585983
AT5G45550	AT5G45550	1	WT	FT	OK	67.7386	42.957	-0.657084	-1.75604	0.00805	0.0393917	yes	0.634158
AT5G47110	AT5G47110	1	WT	FT	OK	396.03	228.467	-0.793626	-2.12981	0.00175	0.0128318	yes	0.576893
AT5G47435	AT5G47435	1	WT	FT	OK	65.7741	35.1177	-0.90532	-2.38359	0.00085	0.00747311	yes	0.533914
AT5G47570	AT5G47570	1	WT	FT	OK	273.845	154.843	-0.82255	-2.24455	0.0011	0.00913949	yes	0.56544
AT5G50460	AT5G50460	1	WT	FT	OK	228.92	122.723	-0.899439	-2.38955	0.00045	0.00458799	yes	0.536096
AT5G51010	AT5G51010	1	WT	FT	OK	288.868	158.44	-0.866472	-1.9052	0.0053	0.0290109	yes	0.548486
AT5G51110	AT5G51110	1	WT	FT	OK	519.428	319.597	-0.700668	-1.76083	0.0085	0.0409013	yes	0.615286
AT5G51960	AT5G51960	1	WT	FT	OK	41.9236	22.7331	-0.882965	-2.04155	0.00295	0.018949	yes	0.542251
AT5G52580	AT5G52580	1	WT	FT	OK	18.0035	11.0759	-0.700855	-1.86999	0.00605	0.0319282	yes	0.615208
AT5G52960	AT5G52960	1	WT	FT	OK	123.187	76.1558	-0.693822	-1.82628	0.00555	0.0299221	yes	0.618213
AT5G52970	AT5G52970	1	WT	FT	OK	209.303	103.785	-1.01199	-2.69219	5e-05	0.000762072	yes	0.49586
AT5G53540	AT5G53540	1	WT	FT	OK	20.7741	12.6305	-0.717874	-1.86326	0.0054	0.0293632	yes	0.607993
AT5G55220	AT5G55220	1	WT	FT	OK	70.2224	42.4739	-0.725355	-1.89977	0.00315	0.019923	yes	0.604848
AT5G55510	AT5G55510	1	WT	FT	OK	36.343	19.8837	-0.870091	-2.10339	0.00115	0.00940785	yes	0.547112
AT5G56980	AT5G56980	1	WT	FT	OK	14.4303	8.69717	-0.730488	-1.81748	0.00955	0.0443978	yes	0.602702
AT5G57170	AT5G57170	1	WT	FT	OK	134.037	76.9392	-0.800839	-2.11488	0.0015	0.0114311	yes	0.574015
AT5G58250	AT5G58250	1	WT	FT	OK	221.533	97.3249	-1.18664	-3.04485	5e-05	0.000762072	yes	0.439325
AT5G58560	AT5G58560	1	WT	FT	OK	34.1194	18.5939	-0.875765	-1.84953	0.00885	0.0420694	yes	0.544966
AT5G59970	AT5G59970	1	WT	FT	OK	68.6562	34.2635	-1.00272	-2.45721	0.0006	0.00571752	yes	0.499059
AT5G61330	AT5G61330	1	WT	FT	OK	29.4931	18.1914	-0.69712	-1.8177	0.0065	0.0337304	yes	0.616802
AT5G61670	AT5G61670	1	WT	FT	OK	176.613	109.13	-0.694543	-1.88151	0.0052	0.0286252	yes	0.617905
AT5G62930	AT5G62930	1	WT	FT	OK	37.4785	23.0724	-0.699892	-1.83758	0.00745	0.0371508	yes	0.615617
AT5G63040	AT5G63040	1	WT	FT	OK	30.9993	17.4752	-0.826928	-2.14965	0.00245	0.0164895	yes	0.563729
AT5G63380	AT5G63380	1	WT	FT	OK	26.4057	15.9431	-0.72792	-1.91275	0.00425	0.0247519	yes	0.603775
AT5G64460	AT5G64460	1	WT	FT	OK	95.5422	55.4365	-0.785301	-2.02756	0.00145	0.011148	yes	0.580231
AT5G64500	AT5G64500	1	WT	FT	OK	37.2192	23.127	-0.686467	-1.97506	0.00555	0.0299221	yes	0.621373
AT5G66050	AT5G66050	1	WT	FT	OK	16.0899	9.50235	-0.759799	-1.8466	0.0066	0.0341418	yes	0.590579
AT5G67150	AT5G67150	1	WT	FT	OK	28.2308	17.1258	-0.721097	-1.97517	0.0055	0.0297401	yes	0.606635
AT5G67385	AT5G67385	1	WT	FT	OK	68.7455	36.8919	-0.897961	-2.40131	0.00055	0.00536201	yes	0.536645
ATATH8	AT2G39190	1	WT	FT	OK	23.8345	15.1647	-0.652331	-1.75791	0.00855	0.0409982	yes	0.63625
ATB2	AT1G60710	1	WT	FT	OK	55.9113	35.4309	-0.658134	-1.75549	0.0085	0.0409013	yes	0.633698
ATCAD4	AT3G19450	1	WT	FT	OK	205.899	116.922	-0.816396	-2.02229	0.00175	0.0128318	yes	0.567861
ATCTH	AT2G25900	1	WT	FT	OK	192.709	97.8205	-0.978219	-2.80454	0.00025	0.00292543	yes	0.507607
ATHM2	AT4G03520	1	WT	FT	OK	679.369	404.423	-0.748331	-1.95109	0.0035	0.0215493	yes	0.595292
AT-IE	AT1G31860	1	WT	FT	OK	46.0711	25.2526	-0.867432	-2.18984	0.00095	0.00813524	yes	0.548122
ATP3	AT2G33040	1	WT	FT	OK	164.383	93.3946	-0.81565	-2.15221	0.00095	0.00813524	yes	0.568152
ATPC1	AT4G04640	1	WT	FT	OK	1378.43	810.696	-0.765798	-1.88038	0.00395	0.0233513	yes	0.58813
ATPD	AT4G09650	1	WT	FT	OK	2600.43	1364.86	-0.93	-2.25063	0.00055	0.00536201	yes	0.524859
ATP-PRT1	AT1G58080	1	WT	FT	OK	102.718	60.7206	-0.758425	-1.98432	0.0027	0.017688	yes	0.591139
ATP-PRT2	AT1G09795	1	WT	FT	OK	70.2353	43.6401	-0.686542	-1.78351	0.0053	0.0290109	yes	0.621341
ATPRX Q	AT3G26060	1	WT	FT	OK	503.455	259.688	-0.955084	-2.32459	0.00015	0.00190989	yes	0.515812
ATRER1C1	AT2G23310	1	WT	FT	OK	35.835	22.0311	-0.701827	-1.90658	0.00915	0.0430853	yes	0.614793
ATS1	AT1G32200	1	WT	FT	OK	88.4579	44.4094	-0.994124	-2.63264	5e-05	0.000762072	yes	0.50204
ATS2	AT4G30580	1	WT	FT	OK	60.9488	31.4597	-0.954092	-2.57073	0.00015	0.00190989	yes	0.516166
AVA-P1	AT4G34720	1	WT	FT	OK	357.347	181.336	-0.978658	-2.65462	0.00025	0.00292543	yes	0.507451
AXR3	AT1G04250	1	WT	FT	OK	117.742	72.0777	-0.708003	-1.79065	0.00595	0.0315317	yes	0.612166
AXS2	AT1G08200	1	WT	FT	OK	200.258	95.9443	-1.06159	-2.74684	5e-05	0.000762072	yes	0.479103
B ALPHA	AT1G51690	1	WT	FT	OK	25.952	16.3044	-0.670583	-1.78484	0.00795	0.0390415	yes	0.628252
BAM2	AT4G00490	1	WT	FT	OK	28.3028	13.9568	-1.01997	-2.63354	5e-05	0.000762072	yes	0.493124
BCA5	AT4G33580	1	WT	FT	OK	80.978	47.1054	-0.781637	-2.0364	0.0013	0.0103323	yes	0.581706
BETA-OHASE 1	AT4G25700	1	WT	FT	OK	90.1701	45.3257	-0.992319	-2.43372	0.0002	0.00244996	yes	0.502669
BG_PPAP	AT5G42100	1	WT	FT	OK	86.5026	45.114	-0.939169	-2.4695	0.0001	0.00139155	yes	0.521533
BGAL2	AT3G52840	1	WT	FT	OK	32.8719	18.6073	-0.820989	-2.17827	0.0005	0.00497164	yes	0.566055
BGAL8	AT2G28470	1	WT	FT	OK	23.9672	14.2029	-0.754872	-1.99031	0.00255	0.0170028	yes	0.592597
BGLU40	AT1G26560	1	WT	FT	OK	67.865	35.4574	-0.93658	-2.36942	0.00035	0.0037641	yes	0.52247
BIN2	AT4G18710	1	WT	FT	OK	93.2828	55.2322	-0.7561	-2.05632	0.0026	0.0172454	yes	0.592094
BMY3	AT5G18670	1	WT	FT	OK	68.5721	33.4058	-1.03752	-2.61696	5e-05	0.000762072	yes	0.487163
BOU	AT5G46800	1	WT	FT	OK	154.719	77.9767	-0.988534	-2.419	0.0003	0.00333297	yes	0.503989
BRH1	AT3G61460	1	WT	FT	OK	121.627	74.6574	-0.704102	-1.89804	0.0052	0.0286252	yes	0.613823
BZR1	AT1G75080	1	WT	FT	OK	23.2545	14.4805	-0.683403	-1.75761	0.0096	0.0445799	yes	0.622697
CA1	AT3G01500	1	WT	FT	OK	2851.01	1249.15	-1.19052	-2.50174	0.0001	0.00139155	yes	0.438143
CA2	AT5G14740	1	WT	FT	OK	1616.33	670.063	-1.27036	-2.97505	5e-05	0.000762072	yes	0.414558
CAP1	AT4G34490	1	WT	FT	OK	71.561	34.3141	-1.06037	-2.84778	5e-05	0.000762072	yes	0.479508
CARA	AT3G27740	1	WT	FT	OK	51.078	29.0841	-0.812473	-2.16201	0.00115	0.00940785	yes	0.569406
CARB	AT1G29900	1	WT	FT	OK	25.8068	14.8763	-0.794738	-2.14126	0.0014	0.0108548	yes	0.576449
CAT9	AT1G05940	1	WT	FT	OK	20.4492	11.9589	-0.773965	-2.16103	0.00185	0.0134099	yes	0.58481
CCB1	AT3G26710	1	WT	FT	OK	196.968	121.727	-0.694311	-1.77913	0.0065	0.0337304	yes	0.618004
CDPK6	AT4G23650	1	WT	FT	OK	33.5342	21.3038	-0.654519	-1.69639	0.0092	0.0432342	yes	0.635286
CDS1	AT1G62430	1	WT	FT	OK	22.1801	13.6474	-0.700641	-1.97072	0.0079	0.0388307	yes	0.615299
CER10	AT3G55360	1	WT	FT	OK	37.2533	21.1797	-0.814684	-2.1073	0.0013	0.0103323	yes	0.568532
CER5	AT1G51500	1	WT	FT	OK	69.4643	43.4563	-0.676708	-1.84321	0.0068	0.0349133	yes	0.625592
CESA1	AT4G32410	1	WT	FT	OK	48.4135	27.1749	-0.833133	-2.2339	0.0011	0.00913949	yes	0.561308
CHL-CPN10	AT2G44650	1	WT	FT	OK	204.29	109.413	-0.900826	-2.0557	0.002	0.0141973	yes	0.535577
CHLI1	AT4G18480	1	WT	FT	OK	372.45	216.128	-0.785164	-1.97235	0.0029	0.0187301	yes	0.580287
CHLI2	AT5G45930	1	WT	FT	OK	52.9258	27.9085	-0.923265	-2.09806	0.0023	0.015737	yes	0.527314
CIP7	AT4G27430	1	WT	FT	OK	27.1143	17.1981	-0.656806	-1.71983	0.0081	0.0395776	yes	0.634282
CIP8	AT5G64920	1	WT	FT	OK	25.1272	15.6181	-0.686029	-1.83319	0.0078	0.0384194	yes	0.621561
ckl3	AT4G28880	1	WT	FT	OK	30.2095	18.6166	-0.698412	-1.90998	0.00485	0.027254	yes	0.61625
CKS1	AT2G27960	1	WT	FT	OK	160.766	97.4991	-0.721497	-1.97762	0.0038	0.0228166	yes	0.606466
CLA1	AT4G15560	1	WT	FT	OK	237.637	138.926	-0.774439	-1.94337	0.00325	0.0203601	yes	0.584614
CLPP4	AT5G45390	1	WT	FT	OK	182.928	87.8415	-1.0583	-2.82224	5e-05	0.000762072	yes	0.480197
CLPP6	AT1G11750	1	WT	FT	OK	129.322	69.7661	-0.890368	-2.31195	0.00035	0.0037641	yes	0.539476
CLPR4	AT4G17040	1	WT	FT	OK	142.981	88.5777	-0.690803	-1.85522	0.0054	0.0293632	yes	0.619507
CM1	AT3G29200	1	WT	FT	OK	44.9729	25.946	-0.79354	-2.06278	0.0019	0.013688	yes	0.576925
COPT5	AT5G20650	1	WT	FT	OK	245.991	136.603	-0.848615	-2.49401	0.00045	0.00458799	yes	0.555317
COR314-TM2	AT1G29390	1	WT	FT	OK	95.3416	56.5544	-0.753466	-1.98801	0.0022	0.0152107	yes	0.593177
COR413-PM1	AT2G15970	1	WT	FT	OK	261.713	156.716	-0.739831	-1.93883	0.0022	0.0152107	yes	0.598809
COS1	AT2G44050	1	WT	FT	OK	123.79	76.7237	-0.690153	-1.8575	0.0056	0.0301128	yes	0.619789
COV1	AT2G20120	1	WT	FT	OK	37.9242	23.1743	-0.710595	-1.90801	0.00495	0.0276555	yes	0.611069
CPL2	AT5G01270	1	WT	FT	OK	12.9892	8.05491	-0.689376	-1.83194	0.0055	0.0297401	yes	0.620124
CPSRP54	AT5G03940	1	WT	FT	OK	54.9667	33.4745	-0.715497	-1.86862	0.00385	0.0230245	yes	0.608996
CRK21	AT4G23290	1	WT	FT	OK	62.1541	38.8035	-0.679664	-1.82436	0.0061	0.03212	yes	0.624311
CRK40	AT4G04570	1	WT	FT	OK	30.1166	17.1085	-0.815845	-2.18244	0.0015	0.0114311	yes	0.568075
CRR3	AT2G01590	1	WT	FT	OK	339.238	166.742	-1.02468	-2.71762	5e-05	0.000762072	yes	0.491519
CSK	AT1G67840	1	WT	FT	OK	46.0565	29.2326	-0.655825	-1.7748	0.0091	0.0428866	yes	0.634712
CXE5	AT1G49660	1	WT	FT	OK	39.7119	23.8885	-0.733254	-1.91713	0.0047	0.0266199	yes	0.601545
CXIP1	AT3G54900	1	WT	FT	OK	432.933	273.867	-0.660668	-1.73403	0.01025	0.0467033	yes	0.632585
CYP38	AT3G01480	1	WT	FT	OK	239.889	110.466	-1.11877	-2.84312	5e-05	0.000762072	yes	0.460488
CYP96A4	AT5G52320	1	WT	FT	OK	18.2552	10.5886	-0.785791	-1.86758	0.00415	0.0242638	yes	0.580032
CYP97A3	AT1G31800	1	WT	FT	OK	52.117	29.7699	-0.807898	-2.03639	0.00205	0.014465	yes	0.571213
CYP97B3	AT4G15110	1	WT	FT	OK	31.0051	19.5355	-0.666403	-1.75895	0.0079	0.0388307	yes	0.630074
D6PKL1	AT4G26610	1	WT	FT	OK	16.6997	9.85518	-0.760868	-1.96512	0.0028	0.0181983	yes	0.590141
D-CDES	AT1G48420	1	WT	FT	OK	61.7773	36.4555	-0.760939	-2.03007	0.0018	0.0131341	yes	0.590112
DER1	AT4G29330	1	WT	FT	OK	30.5099	16.9597	-0.847163	-2.13992	0.00175	0.0128318	yes	0.555875
DET3	AT1G12840	1	WT	FT	OK	118.712	73.6528	-0.688654	-1.83319	0.0071	0.0359274	yes	0.620433
DIR1	AT5G48485	1	WT	FT	OK	234.081	106.22	-1.13995	-2.95964	5e-05	0.000762072	yes	0.453775
DiT1	AT5G12860	1	WT	FT	OK	300.371	155.464	-0.950167	-2.33605	0.00025	0.00292543	yes	0.517573
DIT2.1	AT5G64290	1	WT	FT	OK	77.5673	45.7567	-0.761463	-2.02113	0.00205	0.014465	yes	0.589897
DND1	AT5G15410	1	WT	FT	OK	52.934	28.1691	-0.910084	-2.5151	0.00035	0.0037641	yes	0.532155
DWF5	AT1G50430	1	WT	FT	OK	37.0882	23.563	-0.654434	-1.7985	0.00905	0.0427243	yes	0.635323
ECHID	AT1G60550	1	WT	FT	OK	86.6651	44.2298	-0.970433	-2.53514	5e-05	0.000762072	yes	0.510353
EDA9	AT4G34200	1	WT	FT	OK	26.2309	16.2031	-0.694998	-1.80009	0.0055	0.0297401	yes	0.61771
EGY1	AT5G35220	1	WT	FT	OK	28.5991	17.7605	-0.687301	-1.79958	0.0061	0.03212	yes	0.621016
EGY2	AT5G05740	1	WT	FT	OK	52.018	28.0188	-0.892617	-2.35409	0.00025	0.00292543	yes	0.538637
EIF2 GAMMA	AT1G04170	1	WT	FT	OK	32.0877	20.4463	-0.650182	-1.69672	0.0091	0.0428866	yes	0.637201
ELI3-1	AT4G37980	1	WT	FT	OK	85.7491	46.5533	-0.881237	-2.27914	0.0003	0.00333297	yes	0.542901
ELP	AT1G12090	1	WT	FT	OK	3810.1	1381.3	-1.4638	-3.5295	5e-05	0.000762072	yes	0.362536
emb1473	AT1G78630	1	WT	FT	OK	533.864	309.129	-0.788266	-1.96769	0.0025	0.0167235	yes	0.579041
EMB1879	AT5G49820	1	WT	FT	OK	24.208	14.5924	-0.730265	-1.91215	0.00385	0.0230245	yes	0.602792
EMB2247	AT5G16715	1	WT	FT	OK	11.7517	7.38219	-0.67075	-1.71724	0.00775	0.0382302	yes	0.628181
EMB2369	AT4G04350	1	WT	FT	OK	17.1496	10.3253	-0.731993	-1.89365	0.00465	0.0264093	yes	0.602072
emb2734	AT5G19820	1	WT	FT	OK	17.8236	10.4042	-0.776625	-1.98228	0.0023	0.015737	yes	0.583732
emb2737	AT5G53860	1	WT	FT	OK	51.6098	29.6646	-0.7989	-2.11704	0.001	0.00847967	yes	0.574786
emb2738	AT3G12080	1	WT	FT	OK	25.7042	16.0957	-0.675329	-1.79753	0.00705	0.0358064	yes	0.626189
emb2742	AT3G12670	1	WT	FT	OK	17.0197	10.7985	-0.656371	-1.70069	0.01005	0.0460467	yes	0.634471
EMB2753	AT1G80410	1	WT	FT	OK	27.211	14.9987	-0.859349	-2.09327	0.0012	0.00970128	yes	0.5512
EMB3003	AT1G34430	1	WT	FT	OK	27.5088	16.8601	-0.70628	-1.84482	0.0047	0.0266199	yes	0.612898
ENODL19	AT4G12880	1	WT	FT	OK	191.778	94.502	-1.02102	-2.69565	5e-05	0.000762072	yes	0.492768
ENODL2	AT4G27520	1	WT	FT	OK	468.644	224.86	-1.05947	-2.57924	0.00015	0.00190989	yes	0.47981
ER	AT2G26330	1	WT	FT	OK	17.1097	6.22856	-1.45784	-3.71077	5e-05	0.000762072	yes	0.364037
ERD6	AT1G08930	1	WT	FT	OK	25.2488	15.6771	-0.687555	-1.95142	0.0099	0.0456003	yes	0.620905
ERD9	AT1G10370	1	WT	FT	OK	173.546	84.6232	-1.03619	-2.47004	5e-05	0.000762072	yes	0.487613
ESM1	AT3G14210	1	WT	FT	OK	3903.53	1080.14	-1.85356	-4.31337	5e-05	0.000762072	yes	0.276709
ETP1	AT3G18980	1	WT	FT	OK	25.0618	15.3741	-0.704986	-1.80865	0.0052	0.0286252	yes	0.613448
EXPA11	AT1G20190	1	WT	FT	OK	65.21	31.2789	-1.0599	-2.87393	0.00025	0.00292543	yes	0.479664
EXPA8	AT2G40610	1	WT	FT	OK	160.367	91.2039	-0.814214	-2.07802	0.00135	0.0106221	yes	0.56872
FAB1	AT1G74960	1	WT	FT	OK	49.5196	30.7136	-0.689125	-1.82932	0.0056	0.0301128	yes	0.620231
FAD2	AT3G12120	1	WT	FT	OK	411.965	229.278	-0.845425	-2.14879	0.0015	0.0114311	yes	0.556547
FAD5	AT3G15850	1	WT	FT	OK	461.708	219.978	-1.06962	-2.62547	5e-05	0.000762072	yes	0.476444
FAD6	AT4G30950	1	WT	FT	OK	391.728	224.742	-0.801579	-2.02422	0.0026	0.0172454	yes	0.57372
FAD7	AT3G11170	1	WT	FT	OK	184.472	107.633	-0.777283	-2.00363	0.00215	0.0149909	yes	0.583465
FAD8	AT5G05580	1	WT	FT	OK	66.0489	34.942	-0.91857	-2.31048	0.00055	0.00536201	yes	0.529032
FAH1	AT4G36220	1	WT	FT	OK	66.4631	32.7603	-1.0206	-2.71233	0.0001	0.00139155	yes	0.49291
FER3	AT3G56090	1	WT	FT	OK	74.1552	36.3042	-1.03041	-2.63423	5e-05	0.000762072	yes	0.489571
FKBP13	AT5G45680	1	WT	FT	OK	383.101	228.57	-0.745086	-1.94412	0.0044	0.02533	yes	0.596631
FKBP16-2	AT4G39710	1	WT	FT	OK	214.305	129.754	-0.723888	-1.85144	0.00415	0.0242638	yes	0.605464
FTSZ2-2	AT3G52750	1	WT	FT	OK	27.4122	16.594	-0.724157	-1.82345	0.0048	0.0270375	yes	0.605351
FUM1	AT2G47510	1	WT	FT	OK	25.661	14.206	-0.853084	-2.24761	0.00095	0.00813524	yes	0.553603
G4	AT3G51820	1	WT	FT	OK	163.194	102.428	-0.67198	-1.73267	0.0076	0.0376821	yes	0.627646
G6PD1	AT5G35790	1	WT	FT	OK	96.8244	51.1614	-0.920317	-2.39369	0.0003	0.00333297	yes	0.528394
GAE1	AT4G30440	1	WT	FT	OK	92.0381	46.4208	-0.987458	-2.91088	5e-05	0.000762072	yes	0.504365
GAE6	AT3G23820	1	WT	FT	OK	311.199	192.49	-0.693053	-1.78792	0.00755	0.0375019	yes	0.618543
GAPA	AT3G26650	1	WT	FT	OK	3921.31	2233.17	-0.812242	-1.75389	0.0067	0.034529	yes	0.569496
GAPA-2	AT1G12900	1	WT	FT	OK	3289.79	1627.59	-1.01526	-2.20955	0.00035	0.0037641	yes	0.49474
GATA4	AT3G60530	1	WT	FT	OK	36.6614	20.2517	-0.856218	-2.20564	0.0015	0.0114311	yes	0.552398
GAUT10	AT2G20810	1	WT	FT	OK	14.4081	8.68992	-0.729467	-1.81182	0.0071	0.0359274	yes	0.603127
GAUT4	AT5G47780	1	WT	FT	OK	49.8053	25.7648	-0.950895	-2.55653	0.00015	0.00190989	yes	0.51731
GCN3	AT1G64550	1	WT	FT	OK	31.1454	19.3693	-0.685248	-1.8408	0.00505	0.0280431	yes	0.621899
GER1	AT1G72610	1	WT	FT	OK	4727.28	2616.4	-0.853427	-1.96548	0.00275	0.0179584	yes	0.553468
GER2	AT5G39190	1	WT	FT	OK	17.5268	9.95765	-0.815683	-2.01033	0.00355	0.0217677	yes	0.568139
GH9A1	AT5G49720	1	WT	FT	OK	70.1428	44.0298	-0.671816	-1.77333	0.00695	0.0354295	yes	0.627717
GHS1	AT3G27160	1	WT	FT	OK	266.052	168.688	-0.657349	-1.68189	0.00875	0.0417023	yes	0.634041
GLDP2	AT2G26080	1	WT	FT	OK	291.159	149.954	-0.957287	-2.36112	0.0003	0.00333297	yes	0.515024
GLU1	AT5G04140	1	WT	FT	OK	174.942	107.144	-0.707325	-1.73594	0.0075	0.037321	yes	0.612454
GPAT4	AT1G01610	1	WT	FT	OK	29.1093	16.7062	-0.801096	-2.08316	0.00165	0.0122789	yes	0.573913
GRF2	AT4G37740	1	WT	FT	OK	113.613	64.0099	-0.827761	-2.17878	0.00135	0.0106221	yes	0.563403
GSA1	AT5G63570	1	WT	FT	OK	57.0777	32.2331	-0.824386	-2.13767	0.0013	0.0103323	yes	0.564723
GSA2	AT3G48730	1	WT	FT	OK	100.363	54.6986	-0.875656	-2.21694	0.0006	0.00571752	yes	0.545008
GSK1	AT1G06390	1	WT	FT	OK	54.6533	30.9606	-0.819876	-1.76726	0.0084	0.0405504	yes	0.566491
GSTU13	AT1G27130	1	WT	FT	OK	72.2516	35.856	-1.01082	-2.71872	5e-05	0.000762072	yes	0.496266
GUN1	AT2G31400	1	WT	FT	OK	37.9066	24.1585	-0.649921	-1.73738	0.00855	0.0409982	yes	0.637316
HAM2	AT5G09740	1	WT	FT	OK	20.5284	11.1883	-0.875627	-2.28839	0.00065	0.00607453	yes	0.545016
HCF101	AT3G24430	1	WT	FT	OK	68.7385	37.6223	-0.869531	-2.23988	0.00015	0.00190989	yes	0.547325
HCF136	AT5G23120	1	WT	FT	OK	387.896	209.696	-0.887371	-2.24869	0.00055	0.00536201	yes	0.540599
HCT	AT5G48930	1	WT	FT	OK	289.038	160.286	-0.850609	-2.19727	0.00105	0.00881743	yes	0.55455
HDH	AT5G63890	1	WT	FT	OK	30.7253	17.9033	-0.779199	-1.93655	0.0026	0.0172454	yes	0.582689
HEMA1	AT1G58290	1	WT	FT	OK	547.86	325.159	-0.752659	-1.87635	0.0036	0.0219599	yes	0.593507
HEMB1	AT1G69740	1	WT	FT	OK	78.1417	45.6413	-0.775754	-2.00395	0.00235	0.0159928	yes	0.584084
HEMD	AT2G26540	1	WT	FT	OK	21.9181	12.9441	-0.759825	-1.85174	0.0043	0.0249636	yes	0.590567
HEME2	AT2G40490	1	WT	FT	OK	166.485	96.8576	-0.781454	-2.00129	0.00325	0.0203601	yes	0.58178
HEMG2	AT5G14220	1	WT	FT	OK	12.0276	7.47069	-0.687041	-1.66542	0.01095	0.0490117	yes	0.621129
HHP3	AT2G24150	1	WT	FT	OK	116.243	52.9869	-1.13343	-3.14693	5e-05	0.000762072	yes	0.455829
HINT3	AT5G48545	1	WT	FT	OK	57.6569	35.9671	-0.680817	-1.76949	0.00675	0.0347215	yes	0.623813
HIS4	AT2G28740	1	WT	FT	OK	70.2251	38.6684	-0.860831	-2.09199	0.00185	0.0134099	yes	0.550635
HMG1	AT1G76490	1	WT	FT	OK	95.6989	45.9345	-1.05892	-2.88258	5e-05	0.000762072	yes	0.47999
HS1	AT3G17210	1	WT	FT	OK	467.278	273.084	-0.774938	-2.0409	0.0025	0.0167235	yes	0.584414
HSFC1	AT3G24520	1	WT	FT	OK	19.2448	11.9882	-0.682856	-1.65418	0.0097	0.0448421	yes	0.622932
HSL1	AT1G28440	1	WT	FT	OK	22.4762	12.7161	-0.821743	-2.21138	0.00095	0.00813524	yes	0.565758
HTA10	AT1G51060	1	WT	FT	OK	236.643	120.976	-0.967999	-2.35883	0.00035	0.0037641	yes	0.511217
HTA2	AT4G27230	1	WT	FT	OK	143.616	83.6436	-0.779894	-2.03878	0.00245	0.0164895	yes	0.582411
HTB2	AT5G22880	1	WT	FT	OK	98.8114	45.0696	-1.13252	-2.81789	5e-05	0.000762072	yes	0.456117
HTB9	AT3G45980	1	WT	FT	OK	112.185	67.3348	-0.736455	-1.73866	0.00835	0.0403563	yes	0.600212
HVA22A	AT1G74520	1	WT	FT	OK	86.2262	46.7608	-0.882826	-2.38892	0.00035	0.0037641	yes	0.542304
HXK1	AT4G29130	1	WT	FT	OK	41.3826	23.8376	-0.795785	-1.71771	0.0106	0.0478088	yes	0.57603
IAA16	AT3G04730	1	WT	FT	OK	147.448	83.4145	-0.821837	-2.24178	0.0012	0.00970128	yes	0.565721
IAA18	AT1G51950	1	WT	FT	OK	34.7763	20.9879	-0.728545	-1.90567	0.00465	0.0264093	yes	0.603512
IAR4	AT1G24180	1	WT	FT	OK	25.1119	15.7952	-0.668884	-1.71492	0.00755	0.0375019	yes	0.628993
IMD3	AT1G31180	1	WT	FT	OK	60.1502	36.689	-0.713222	-1.8941	0.0039	0.0231973	yes	0.609956
IMS1	AT1G74040	1	WT	FT	OK	14.061	8.73112	-0.687462	-1.73665	0.00785	0.0386541	yes	0.620946
INV-E	AT5G22510	1	WT	FT	OK	66.1095	41.3715	-0.67622	-1.85518	0.00705	0.0358064	yes	0.625803
iqd2	AT5G03040	1	WT	FT	OK	69.3471	41.9329	-0.725753	-1.92132	0.00395	0.0233513	yes	0.604681
KAO2	AT2G32440	1	WT	FT	OK	11.6889	7.22825	-0.693419	-1.69286	0.01015	0.0463502	yes	0.618386
KCS10	AT2G26250	1	WT	FT	OK	89.8118	53.7983	-0.739345	-1.95041	0.0029	0.0187301	yes	0.599011
KEA3	AT4G04850	1	WT	FT	OK	40.6485	24.84	-0.710536	-1.96341	0.003	0.0191656	yes	0.611093
LBD37	AT5G67420	1	WT	FT	OK	70.377	44.4515	-0.66287	-1.98742	0.0075	0.037321	yes	0.63162
LCBK1	AT5G23450	1	WT	FT	OK	26.7852	16.8633	-0.667549	-1.84095	0.0061	0.03212	yes	0.629575
LCD1	AT2G37860	1	WT	FT	OK	20.905	13.2472	-0.658153	-1.66467	0.011	0.0491554	yes	0.633686
LCR68	AT2G02130	1	WT	FT	OK	481.464	227.119	-1.08398	-2.7387	5e-05	0.000762072	yes	0.471726
LHB1B1	AT2G34430	1	WT	FT	OK	2783.06	1217.64	-1.19258	-2.75229	5e-05	0.000762072	yes	0.437518
LHCA6	AT1G19150	1	WT	FT	OK	273.188	165.052	-0.726974	-1.81089	0.00375	0.0226402	yes	0.60417
LHCB2.3	AT3G27690	1	WT	FT	OK	6054.08	2827.17	-1.09855	-2.39801	0.0001	0.00139155	yes	0.466986
LHY	AT1G01060	1	WT	FT	OK	80.1791	42.6383	-0.911077	-2.22334	0.0004	0.0041685	yes	0.531788
LIL3:1	AT4G17600	1	WT	FT	OK	269.261	159.144	-0.758674	-1.98091	0.00205	0.014465	yes	0.59104
LIN2	AT1G03475	1	WT	FT	OK	76.1058	39.3719	-0.95084	-2.50888	0.0001	0.00139155	yes	0.517331
LP1	AT2G38540	1	WT	FT	OK	1775.33	766.9	-1.21097	-2.94062	5e-05	0.000762072	yes	0.431976
LPA1	AT1G02910	1	WT	FT	OK	41.198	26.1432	-0.656137	-1.7796	0.00775	0.0382302	yes	0.634574
LTPG1	AT1G27950	1	WT	FT	OK	344.113	177.8	-0.952626	-2.40183	0.0003	0.00333297	yes	0.516691
LUH	AT2G32700	1	WT	FT	OK	29.338	18.9027	-0.634181	-1.75389	0.011	0.0491554	yes	0.644308
MAB1	AT5G50850	1	WT	FT	OK	113.266	69.335	-0.708064	-1.89605	0.00395	0.0233513	yes	0.612143
MAP1B	AT3G25740	1	WT	FT	OK	18.111	10.5196	-0.78379	-1.87301	0.00425	0.0247519	yes	0.58084
MAP1D	AT4G37040	1	WT	FT	OK	60.7091	30.7144	-0.982999	-2.65015	0.00015	0.00190989	yes	0.505927
MAP70-4	AT1G14840	1	WT	FT	OK	18.7643	10.916	-0.781542	-1.97013	0.00215	0.0149909	yes	0.581743
MAT3	AT2G36880	1	WT	FT	OK	379.674	201.132	-0.916618	-2.4228	0.00095	0.00813524	yes	0.529749
MDH	AT3G47520	1	WT	FT	OK	54.4108	33.7468	-0.689145	-1.82364	0.0056	0.0301128	yes	0.620222
MEE58	AT4G13940	1	WT	FT	OK	887.753	481.275	-0.883296	-2.21059	0.00235	0.0159928	yes	0.542127
MEE59	AT4G37300	1	WT	FT	OK	150.68	92.8095	-0.699146	-1.95712	0.0051	0.0282541	yes	0.615938
MFP1	AT3G16000	1	WT	FT	OK	68.8971	40.991	-0.749135	-1.97956	0.00265	0.0174855	yes	0.59496
MHX	AT2G47600	1	WT	FT	OK	15.9829	9.79684	-0.706136	-1.88759	0.0069	0.0352401	yes	0.612958
MIND	AT5G24020	1	WT	FT	OK	46.5726	28.4581	-0.71064	-1.87565	0.00435	0.0251564	yes	0.611048
MIPS2	AT2G22240	1	WT	FT	OK	100.722	46.7853	-1.10625	-2.59086	5e-05	0.000762072	yes	0.464499
MRL1	AT4G34830	1	WT	FT	OK	42.0216	22.4395	-0.90509	-2.37121	0.0004	0.0041685	yes	0.533999
MRU1	AT5G35490	1	WT	FT	OK	256.441	108.768	-1.23737	-3.54018	5e-05	0.000762072	yes	0.424144
MTHFR2	AT2G44160	1	WT	FT	OK	61.6264	31.528	-0.966914	-2.53954	5e-05	0.000762072	yes	0.511599
mtLPD1	AT1G48030	1	WT	FT	OK	166.191	93.7785	-0.825516	-2.06221	0.00145	0.011148	yes	0.564281
MTO2	AT4G29840	1	WT	FT	OK	38.7055	23.3974	-0.726188	-1.66334	0.0101	0.0462115	yes	0.604498
MTO3	AT3G17390	1	WT	FT	OK	232.759	120.619	-0.948382	-2.49793	0.0005	0.00497164	yes	0.518214
MYB29	AT5G07690	1	WT	FT	OK	60.2415	33.942	-0.827683	-2.2125	0.0007	0.00641446	yes	0.563432
NAD-ME2	AT4G00570	1	WT	FT	OK	22.3324	12.9356	-0.787795	-2.06394	0.0014	0.0108548	yes	0.57923
NAP8	AT4G25450	1	WT	FT	OK	14.3197	8.85861	-0.692852	-1.77012	0.0074	0.0370247	yes	0.618631
NAPRT2	AT2G23420	1	WT	FT	OK	23.1747	14.5323	-0.673286	-1.74685	0.0067	0.034529	yes	0.627076
NARA5	AT4G27600	1	WT	FT	OK	121.632	63.908	-0.928449	-2.51326	0.0003	0.00333297	yes	0.525421
NDA1	AT1G07180	1	WT	FT	OK	140.175	88.6976	-0.660262	-1.67534	0.0097	0.0448421	yes	0.632763
NDF6	AT1G18730	1	WT	FT	OK	365.537	205.316	-0.832174	-2.13058	0.001	0.00847967	yes	0.561683
NDH18	AT5G43750	1	WT	FT	OK	350.451	202.976	-0.787901	-1.99188	0.003	0.0191656	yes	0.579185
NDL1	AT5G56750	1	WT	FT	OK	14.7969	9.03348	-0.711941	-1.74604	0.01065	0.0479949	yes	0.610498
NDPK2	AT5G63310	1	WT	FT	OK	363.465	203.708	-0.835318	-2.07887	0.00085	0.00747311	yes	0.560461
NDT1	AT2G47490	1	WT	FT	OK	61.5903	34.1419	-0.851158	-2.22738	0.0008	0.00712091	yes	0.554339
NHL12	AT2G35960	1	WT	FT	OK	165.18	91.6953	-0.849122	-2.1987	0.0005	0.00497164	yes	0.555124
NPSN12	AT1G48240	1	WT	FT	OK	29.8763	16.4166	-0.863845	-2.14888	0.0012	0.00970128	yes	0.549486
NPY5	AT4G37590	1	WT	FT	OK	14.3393	8.89911	-0.688241	-1.79269	0.0075	0.037321	yes	0.62061
NRS/ER	AT1G63000	1	WT	FT	OK	64.2038	39.6692	-0.694637	-1.8023	0.00645	0.0335449	yes	0.617864
NRT1.1	AT1G12110	1	WT	FT	OK	57.8032	29.5615	-0.967427	-2.5549	0.0003	0.00333297	yes	0.511416
NRT2.7	AT5G14570	1	WT	FT	OK	36.3684	21.4039	-0.764811	-2.13722	0.00295	0.018949	yes	0.58853
NS1	AT4G17300	1	WT	FT	OK	20.7996	12.7866	-0.701924	-1.77367	0.00595	0.0315317	yes	0.614752
NSP1	AT3G16400	1	WT	FT	OK	22.1972	13.4227	-0.725698	-1.88946	0.00385	0.0230245	yes	0.604702
NUDX19	AT5G20070	1	WT	FT	OK	47.1488	29.2107	-0.690723	-1.81928	0.00605	0.0319282	yes	0.619543
NUDX23	AT2G42070	1	WT	FT	OK	24.5149	15.2563	-0.684258	-1.77676	0.00845	0.040744	yes	0.622328
OASB	AT2G43750	1	WT	FT	OK	186.54	114.757	-0.700894	-1.78447	0.00705	0.0358064	yes	0.615187
OEP16-1	AT2G28900	1	WT	FT	OK	69.1314	33.3109	-1.05335	-2.70032	5e-05	0.000762072	yes	0.481849
OHP	AT5G02120	1	WT	FT	OK	1769.64	977.401	-0.856436	-2.14097	0.0011	0.00913949	yes	0.552316
OVA5	AT3G13490	1	WT	FT	OK	27.5047	15.065	-0.868482	-2.25612	0.00075	0.00677839	yes	0.547725
OVA6	AT5G52520	1	WT	FT	OK	24.049	15.3439	-0.648313	-1.68074	0.00995	0.0457667	yes	0.638027
PAA1	AT5G35590	1	WT	FT	OK	72.4504	44.1773	-0.713687	-1.76422	0.00715	0.0361139	yes	0.609759
PAB4	AT2G23350	1	WT	FT	OK	89.7487	55.6232	-0.690206	-1.7966	0.0059	0.0313373	yes	0.619766
PAL2	AT3G53260	1	WT	FT	OK	80.4343	44.8488	-0.842741	-2.14737	0.0008	0.00712091	yes	0.557583
PDCB4	AT1G69295	1	WT	FT	OK	45.951	25.8203	-0.83159	-2.22574	0.0006	0.00571752	yes	0.561909
PDIL5-4	AT4G27080	1	WT	FT	OK	17.9488	11.2272	-0.676887	-1.71644	0.0093	0.0436047	yes	0.625513
PDV1	AT5G53280	1	WT	FT	OK	29.5608	18.6379	-0.665448	-1.62938	0.01045	0.0473006	yes	0.630494
PEPKR1	AT1G12580	1	WT	FT	OK	19.0616	11.8631	-0.684189	-1.77886	0.0074	0.0370247	yes	0.622356
PERK1	AT3G24550	1	WT	FT	OK	20.8045	12.5521	-0.728971	-1.90246	0.0034	0.0210913	yes	0.603336
PGI1	AT4G24620	1	WT	FT	OK	44.9909	24.4172	-0.881734	-2.29424	0.0004	0.0041685	yes	0.542714
PGP1	AT2G39290	1	WT	FT	OK	26.5094	15.2025	-0.802198	-2.03947	0.00285	0.0184796	yes	0.573476
PGP2	AT4G25960	1	WT	FT	OK	14.1142	9.0149	-0.646761	-1.74568	0.0104	0.0471261	yes	0.638711
PGR5-LIKE A	AT4G22890	1	WT	FT	OK	1040.4	641.226	-0.698233	-1.74066	0.01005	0.0460467	yes	0.616326
PGR7	AT3G21200	1	WT	FT	OK	79.8669	49.023	-0.704139	-1.85234	0.0046	0.0262429	yes	0.613809
PHR2	AT2G47590	1	WT	FT	OK	117.818	70.9556	-0.731569	-1.85384	0.00365	0.0222073	yes	0.602248
PIP1C	AT1G01620	1	WT	FT	OK	331.046	158.573	-1.06188	-2.76296	0.0001	0.00139155	yes	0.479006
PIP2E	AT2G39010	1	WT	FT	OK	925.059	498.679	-0.891435	-2.24996	0.0009	0.00781676	yes	0.539078
PKP-ALPHA	AT3G22960	1	WT	FT	OK	57.8449	36.7584	-0.654117	-1.71457	0.009	0.042537	yes	0.635465
PMM	AT2G45790	1	WT	FT	OK	41.7624	25.286	-0.723868	-1.75428	0.0079	0.0388307	yes	0.605473
POM1	AT1G05850	1	WT	FT	OK	488.589	202.484	-1.27082	-3.22994	5e-05	0.000762072	yes	0.414426
PP2AA3	AT1G13320	1	WT	FT	OK	24.2221	15.0029	-0.691083	-1.82704	0.0059	0.0313373	yes	0.619389
PPa6	AT5G09650	1	WT	FT	OK	227.345	132.613	-0.777656	-2.0065	0.0027	0.017688	yes	0.583312
PPL1	AT3G55330	1	WT	FT	OK	370.5	221.485	-0.742264	-1.88572	0.00415	0.0242638	yes	0.5978
PPOX	AT4G01690	1	WT	FT	OK	56.3293	33.1066	-0.766768	-1.94294	0.0025	0.0167235	yes	0.587733
PRA1.B2	AT2G40380	1	WT	FT	OK	48.1789	28.2381	-0.770761	-2.06978	0.004	0.0235624	yes	0.586109
PRA8	AT3G13720	1	WT	FT	OK	41.7053	22.7456	-0.874645	-2.33396	0.00055	0.00536201	yes	0.545389
PRP4	AT4G38770	1	WT	FT	OK	629.842	217.936	-1.53109	-3.85661	5e-05	0.000762072	yes	0.346017
PRPL11	AT1G32990	1	WT	FT	OK	361.639	195.837	-0.8849	-2.27317	0.0009	0.00781676	yes	0.541526
PRS2	AT1G32380	1	WT	FT	OK	15.0709	9.35655	-0.687714	-1.68565	0.0105	0.0474357	yes	0.620836
PSAK	AT1G30380	1	WT	FT	OK	7442.95	4377.7	-0.7657	-1.71876	0.00905	0.0427243	yes	0.588167
PSAN	AT5G64040	1	WT	FT	OK	9621.06	5248.19	-0.874377	-1.98641	0.002	0.0141973	yes	0.54549
PSB27	AT1G03600	1	WT	FT	OK	1510.15	930.368	-0.698822	-1.75579	0.0088	0.0418801	yes	0.616077
PSB28	AT4G28660	1	WT	FT	OK	573.212	301.525	-0.926789	-2.22995	0.0004	0.0041685	yes	0.526027
PSB29	AT2G20890	1	WT	FT	OK	523.106	290.804	-0.847055	-2.09018	0.0017	0.0125827	yes	0.555918
PSBQA	AT4G21280	1	WT	FT	OK	3502.17	2063.01	-0.763498	-1.75121	0.00625	0.0327737	yes	0.589066
PSBY	AT1G67740	1	WT	FT	OK	1573.76	782.057	-1.00887	-2.45894	0.00015	0.00190989	yes	0.496935
PSK3	AT3G44735	1	WT	FT	OK	88.7043	50.5926	-0.810077	-1.93728	0.00295	0.018949	yes	0.570351
PSRP4	AT2G38140	1	WT	FT	OK	1433.33	901.746	-0.668573	-1.66069	0.01005	0.0460467	yes	0.629127
PSY	AT5G17230	1	WT	FT	OK	417.869	211.491	-0.982455	-2.46562	0.0003	0.00333297	yes	0.506118
PTAC14	AT4G20130	1	WT	FT	OK	25.2376	15.7093	-0.683955	-1.80157	0.0063	0.0329625	yes	0.622456
PTB3	AT1G43190	1	WT	FT	OK	78.7772	41.9792	-0.908103	-2.50115	0.00015	0.00190989	yes	0.532885
PUP14	AT1G19770	1	WT	FT	OK	49.7343	30.8935	-0.68694	-1.9391	0.0078	0.0384194	yes	0.621171
PUR4	AT1G74260	1	WT	FT	OK	15.5092	9.66494	-0.682297	-1.81667	0.00625	0.0327737	yes	0.623175
PYL4	AT2G38310	1	WT	FT	OK	84.8964	40.751	-1.05887	-2.77136	0.0002	0.00244996	yes	0.480009
PYR6	AT5G26667	1	WT	FT	OK	68.4602	42.1424	-0.699991	-1.85532	0.00465	0.0264093	yes	0.615575
QS	AT5G50210	1	WT	FT	OK	13.9156	8.54984	-0.702736	-1.81874	0.00605	0.0319282	yes	0.614407
QUA1	AT3G25140	1	WT	FT	OK	58.1373	29.7369	-0.967208	-2.6485	0.0002	0.00244996	yes	0.511494
RAB6A	AT2G44610	1	WT	FT	OK	63.0864	33.9949	-0.892012	-2.42014	0.0003	0.00333297	yes	0.538863
RABA1b	AT1G16920	1	WT	FT	OK	36.0945	20.2462	-0.834128	-2.05728	0.002	0.0141973	yes	0.560922
RABG3A	AT4G09720	1	WT	FT	OK	37.4654	19.5982	-0.934837	-2.32684	0.00035	0.0037641	yes	0.523101
RAC6	AT4G35950	1	WT	FT	OK	36.6043	19.9471	-0.875836	-2.22445	0.00075	0.00677839	yes	0.544939
RACK1B_AT	AT1G48630	1	WT	FT	OK	82.0211	43.2094	-0.924652	-2.36393	0.0007	0.00641446	yes	0.526808
RACK1C_AT	AT3G18130	1	WT	FT	OK	54.4774	30.7993	-0.82276	-2.14095	0.0022	0.0152107	yes	0.565359
RALFL22	AT3G05490	1	WT	FT	OK	68.9124	35.6163	-0.952224	-2.42016	0.0002	0.00244996	yes	0.516834
RBCS1A	AT1G67090	1	WT	FT	OK	61991.1	36651.7	-0.75818	-2.03049	0.00155	0.0117253	yes	0.591241
RBL11	AT5G25752	1	WT	FT	OK	27.5227	16.3923	-0.747606	-1.94109	0.0064	0.0333164	yes	0.595592
RBP31	AT4G24770	1	WT	FT	OK	666.697	413.276	-0.689926	-1.69801	0.0087	0.0415241	yes	0.619886
RCE1	AT4G36800	1	WT	FT	OK	166.691	107.239	-0.63635	-1.79027	0.00915	0.0430853	yes	0.64334
RCN1	AT1G25490	1	WT	FT	OK	27.2657	17.5069	-0.639159	-1.74462	0.00965	0.0447365	yes	0.642085
RCP1	AT5G17520	1	WT	FT	OK	15.3205	9.1497	-0.743663	-1.85581	0.0057	0.0305111	yes	0.597219
RGA1	AT2G01570	1	WT	FT	OK	43.7086	27.5693	-0.664852	-1.80819	0.00735	0.0368978	yes	0.630752
RGF9	AT5G64770	1	WT	FT	OK	855.044	464.458	-0.880449	-2.30189	0.00095	0.00813524	yes	0.543198
RGP2	AT5G15650	1	WT	FT	OK	51.0621	31.1635	-0.712394	-1.84515	0.00675	0.0347215	yes	0.610306
RH8	AT4G00660	1	WT	FT	OK	12.0563	7.47101	-0.690413	-1.77637	0.00815	0.0397394	yes	0.619677
RHD3	AT3G13870	1	WT	FT	OK	27.2772	16.0021	-0.769428	-2.05984	0.00235	0.0159928	yes	0.586647
RIN2	AT4G25230	1	WT	FT	OK	13.9479	8.82719	-0.660019	-1.75882	0.00825	0.0400256	yes	0.632869
ROC4	AT3G62030	1	WT	FT	OK	1047.95	446.937	-1.22943	-2.92931	5e-05	0.000762072	yes	0.426487
ROP2	AT1G20090	1	WT	FT	OK	42.8575	25.8916	-0.727067	-1.90813	0.00395	0.0233513	yes	0.604132
ROPGEF1	AT4G38430	1	WT	FT	OK	57.2312	31.3503	-0.868321	-2.24488	0.00045	0.00458799	yes	0.547783
RPH1	AT2G48070	1	WT	FT	OK	290.826	150.832	-0.94721	-2.47593	0.00045	0.00458799	yes	0.518633
RPL12-A	AT3G27830	1	WT	FT	OK	1044.25	635.021	-0.717596	-1.80972	0.00585	0.031132	yes	0.608112
RPL9	AT3G44890	1	WT	FT	OK	380.381	216.758	-0.811357	-2.02763	0.0022	0.0152107	yes	0.569844
RPS14	AT2G34520	1	WT	FT	OK	41.1005	22.5836	-0.863876	-2.17421	0.0011	0.00913949	yes	0.549473
RPS17	AT1G79850	1	WT	FT	OK	791.738	497.147	-0.671352	-1.66161	0.01085	0.0486434	yes	0.627919
RPS9	AT1G74970	1	WT	FT	OK	437.849	272.196	-0.685785	-1.72946	0.00765	0.0378958	yes	0.621666
RR3	AT2G41310	1	WT	FT	OK	34.1999	18.9379	-0.852713	-2.21833	0.00065	0.00607453	yes	0.553741
SAMC1	AT4G39460	1	WT	FT	OK	87.6052	43.4432	-1.01189	-2.63652	0.0002	0.00244996	yes	0.495898
scpl26	AT2G35780	1	WT	FT	OK	42.4025	25.1559	-0.753254	-1.95723	0.0036	0.0219599	yes	0.593265
SCY1	AT2G18710	1	WT	FT	OK	80.3994	42.7285	-0.911985	-2.47087	0.0001	0.00139155	yes	0.531453
SDH4	AT2G46505	1	WT	FT	OK	150.94	87.063	-0.793845	-2.18913	0.00175	0.0128318	yes	0.576805
SHM2	AT5G26780	1	WT	FT	OK	20.2675	11.873	-0.771486	-1.99401	0.0031	0.0196672	yes	0.585815
SHM4	AT4G13930	1	WT	FT	OK	159.665	79.593	-1.00434	-2.53935	0.00015	0.00190989	yes	0.4985
SKdZeta	AT2G30980	1	WT	FT	OK	48.8666	27.3855	-0.835434	-2.23097	0.0008	0.00712091	yes	0.560413
SKL2	AT2G35500	1	WT	FT	OK	32.94	20.9345	-0.653962	-1.66854	0.0089	0.0422462	yes	0.635534
SMT1	AT5G13710	1	WT	FT	OK	36.9574	21.8225	-0.760046	-2.00582	0.00265	0.0174855	yes	0.590477
SMT2	AT1G20330	1	WT	FT	OK	138.396	82.4901	-0.746514	-1.92415	0.00305	0.0194247	yes	0.596044
SNG1	AT2G22990	1	WT	FT	OK	805.363	495.755	-0.70001	-1.91529	0.0074	0.0370247	yes	0.615567
SOS5	AT3G46550	1	WT	FT	OK	60.9269	34.7686	-0.809295	-2.14412	0.0014	0.0108548	yes	0.570661
SPPA	AT1G73990	1	WT	FT	OK	21.7994	13.1195	-0.732577	-1.88876	0.00395	0.0233513	yes	0.601828
SQD1	AT4G33030	1	WT	FT	OK	46.9464	27.3138	-0.781385	-2.0354	0.00185	0.0134099	yes	0.581808
SQS1	AT4G34640	1	WT	FT	OK	29.4138	17.1094	-0.7817	-2.08115	0.0014	0.0108548	yes	0.581679
SSI1	AT5G24300	1	WT	FT	OK	42.2748	25.0345	-0.75588	-1.96317	0.00265	0.0174855	yes	0.592185
STP1	AT1G11260	1	WT	FT	OK	70.0037	39.0833	-0.840878	-2.30893	0.0014	0.0108548	yes	0.558303
SUB1	AT4G08810	1	WT	FT	OK	23.2424	13.2265	-0.813325	-2.14946	0.00165	0.0122789	yes	0.569068
SUC2	AT1G22710	1	WT	FT	OK	212.036	128.14	-0.726586	-1.96476	0.00555	0.0299221	yes	0.604331
TAP1	AT1G70610	1	WT	FT	OK	39.1769	23.3977	-0.743638	-1.9945	0.0029	0.0187301	yes	0.597232
TAPX	AT1G77490	1	WT	FT	OK	117.333	60.6289	-0.95253	-2.4248	0.0002	0.00244996	yes	0.516725
TBL27	AT1G70230	1	WT	FT	OK	27.9195	17.824	-0.647451	-1.69728	0.01045	0.0473006	yes	0.638407
TBR	AT5G06700	1	WT	FT	OK	34.8233	21.4496	-0.699104	-1.84637	0.0045	0.0257706	yes	0.615955
TIC40	AT5G16620	1	WT	FT	OK	40.7696	24.7356	-0.720903	-1.91354	0.00365	0.0222073	yes	0.606717
TIM	AT2G21170	1	WT	FT	OK	439.734	244.2	-0.848569	-2.13453	0.00115	0.00940785	yes	0.555336
TIP2	AT3G26520	1	WT	FT	OK	1461.77	755.129	-0.952921	-2.46166	0.00025	0.00292543	yes	0.516585
TLP10	AT1G25280	1	WT	FT	OK	19.0615	11.7497	-0.698042	-1.82973	0.0059	0.0313373	yes	0.61641
TMK1	AT1G66150	1	WT	FT	OK	33.4605	21.2226	-0.656859	-1.79654	0.00815	0.0397394	yes	0.634258
TMN1	AT1G10950	1	WT	FT	OK	66.1514	36.5238	-0.856934	-2.34945	0.0003	0.00333297	yes	0.552124
TOC33	AT1G02280	1	WT	FT	OK	59.2402	36.8673	-0.684237	-1.78394	0.0068	0.0349133	yes	0.622336
TOM40	AT3G20000	1	WT	FT	OK	37.5792	23.4729	-0.678936	-1.71529	0.0077	0.0380862	yes	0.624625
TPC1	AT4G03560	1	WT	FT	OK	35.2753	22.5875	-0.643138	-1.7837	0.0098	0.0452156	yes	0.640321
TROL	AT4G01050	1	WT	FT	OK	257.27	124.465	-1.04755	-2.65629	5e-05	0.000762072	yes	0.483791
TSA1	AT3G54640	1	WT	FT	OK	14.1676	7.90419	-0.841908	-2.13104	0.0013	0.0103323	yes	0.557906
TUA3	AT5G19770	1	WT	FT	OK	84.913	44.2212	-0.941247	-2.53978	0.00025	0.00292543	yes	0.520782
TUA6	AT4G14960	1	WT	FT	OK	139.686	65.1927	-1.0994	-2.91689	5e-05	0.000762072	yes	0.466709
ty2	AT1G43560	1	WT	FT	OK	196.014	118.342	-0.727996	-1.92396	0.00375	0.0226402	yes	0.603743
UBP25	AT3G14400	1	WT	FT	OK	14.9895	9.20572	-0.70335	-1.81787	0.005	0.0278123	yes	0.614145
UNE10	AT4G00050	1	WT	FT	OK	59.5027	31.4724	-0.918869	-2.40569	0.00015	0.00190989	yes	0.528924
VAMP714	AT5G22360	1	WT	FT	OK	52.2722	31.9703	-0.709314	-2.00635	0.0044	0.02533	yes	0.611612
VAR1	AT5G42270	1	WT	FT	OK	176.05	110.898	-0.666755	-1.69405	0.01075	0.0483266	yes	0.629923
VHA-A	AT1G78900	1	WT	FT	OK	164.391	93.1271	-0.819861	-2.13923	0.00135	0.0106221	yes	0.566498
VHA-A3	AT4G39080	1	WT	FT	OK	66.7141	40.9189	-0.705224	-1.89743	0.00535	0.0291973	yes	0.613347
VSP1	AT5G24780	1	WT	FT	OK	40.1287	22.5827	-0.82942	-1.59141	0.0091	0.0428866	yes	0.562757
VSP2	AT5G24770	1	WT	FT	OK	426.745	177.897	-1.26233	-2.69112	0.0001	0.00139155	yes	0.41687
VTC4	AT3G02870	1	WT	FT	OK	151.449	77.2963	-0.970361	-2.56252	0.0001	0.00139155	yes	0.510378
VTC5	AT5G55120	1	WT	FT	OK	18.751	11.3107	-0.729277	-1.8319	0.00475	0.0268109	yes	0.603205
WAT1	AT1G75500	1	WT	FT	OK	133.906	64.3301	-1.05766	-2.83957	5e-05	0.000762072	yes	0.480412
WNK1	AT3G04910	1	WT	FT	OK	31.222	17.6119	-0.826009	-2.1134	0.003	0.0191656	yes	0.564086
XTH6	AT5G65730	1	WT	FT	OK	331.489	160.611	-1.0454	-2.70698	5e-05	0.000762072	yes	0.484514
XTH7	AT4G37800	1	WT	FT	OK	291.497	139.871	-1.05939	-2.81811	0.0001	0.00139155	yes	0.479837
XXT5	AT1G74380	1	WT	FT	OK	22.9637	14.0358	-0.710242	-1.84412	0.00485	0.027254	yes	0.611217
XYL1	AT1G68560	1	WT	FT	OK	52.5591	31.4775	-0.739618	-1.91126	0.00395	0.0233513	yes	0.598897
ZFN1	AT3G02830	1	WT	FT	OK	82.9153	47.9322	-0.790643	-2.03382	0.0015	0.0114311	yes	0.578086
ZFN3	AT5G16540	1	WT	FT	OK	30.3337	18.1646	-0.739791	-1.95721	0.00355	0.0217677	yes	0.598826
ZIF1	AT5G13740	1	WT	FT	OK	20.7703	11.9069	-0.802719	-2.14893	0.00125	0.0100414	yes	0.573266
Z-ISO	AT1G10830	1	WT	FT	OK	45.5647	24.4922	-0.895597	-2.4524	0.0006	0.00571752	yes	0.537526
ZTP29	AT3G20870	1	WT	FT	OK	30.3082	17.9171	-0.758374	-2.04253	0.0039	0.0231973	yes	0.591163
3-OCT	AT1G16390	2	WT	FT	OK	3.2008	0.773558	-2.04885	-3.16112	0.0003	0.00333297	yes	0.241676
AAE12	AT1G65890	2	WT	FT	OK	2.10814	0.612278	-1.78371	-2.61989	0.0019	0.013688	yes	0.290435
ABAP1	AT5G13060	2	WT	FT	OK	1.52818	0.432235	-1.82193	-2.39889	0.0017	0.0125827	yes	0.282843
ACLA-2	AT1G60810	2	WT	FT	OK	2.25743	0.743706	-1.60188	-2.14557	0.0031	0.0196672	yes	0.329448
ACT11	AT3G12110	2	WT	FT	OK	22.0565	3.23945	-2.76738	-5.99964	5e-05	0.000762072	yes	0.146871
AGP14	AT5G56540	2	WT	FT	OK	16.0523	2.60636	-2.62267	-3.18783	0.0005	0.00497164	yes	0.162367
AGP4	AT5G10430	2	WT	FT	OK	34.8536	4.64717	-2.90688	-5.35828	5e-05	0.000762072	yes	0.133334
AGP41	AT5G24105	2	WT	FT	OK	19.8584	2.99305	-2.73006	-3.70195	5e-05	0.000762072	yes	0.15072
AIF1	AT3G05800	2	WT	FT	OK	7.85592	1.87396	-2.06769	-3.06372	0.00015	0.00190989	yes	0.238541
APL4	AT2G21590	2	WT	FT	OK	2.43705	0.58104	-2.06843	-2.8367	0.0005	0.00497164	yes	0.238419
APT5	AT5G11160	2	WT	FT	OK	9.42292	1.80781	-2.38193	-3.90648	5e-05	0.000762072	yes	0.191852
APX5	AT4G35970	2	WT	FT	OK	5.2814	0.933563	-2.5001	-3.0522	0.00055	0.00536201	yes	0.176764
ARGOS	AT3G59900	2	WT	FT	OK	11.0919	2.15157	-2.36604	-3.3846	0.0002	0.00244996	yes	0.193977
AT1G03010	AT1G03010	2	WT	FT	OK	1.39081	0.367617	-1.91965	-2.23785	0.00705	0.0358064	yes	0.264319
AT1G06475	AT1G06475	2	WT	FT	OK	5.74645	1.31234	-2.13053	-2.25947	0.0062	0.032553	yes	0.228374
AT1G11670	AT1G11670	2	WT	FT	OK	4.44715	1.03053	-2.1095	-3.47029	5e-05	0.000762072	yes	0.231728
AT1G12380	AT1G12380	2	WT	FT	OK	3.5855	0.721659	-2.31279	-3.77578	5e-05	0.000762072	yes	0.201272
AT1G14180	AT1G14180	2	WT	FT	OK	3.90515	1.0627	-1.87765	-2.86484	5e-05	0.000762072	yes	0.272128
AT1G14190	AT1G14190	2	WT	FT	OK	2.60661	0.61184	-2.09095	-2.47868	0.0013	0.0103323	yes	0.234726
AT1G14630	AT1G14630	2	WT	FT	OK	5.98325	1.39931	-2.09622	-2.57525	0.002	0.0141973	yes	0.233871
AT1G14730	AT1G14730	2	WT	FT	OK	9.05616	1.83622	-2.30216	-3.36328	5e-05	0.000762072	yes	0.202759
AT1G21070	AT1G21070	2	WT	FT	OK	4.65913	0.891935	-2.38505	-3.74073	5e-05	0.000762072	yes	0.191438
AT1G21090	AT1G21090	2	WT	FT	OK	3.31681	0.715876	-2.21201	-2.78583	0.00095	0.00813524	yes	0.215833
AT1G22550	AT1G22550	2	WT	FT	OK	2.209	0.705006	-1.64769	-2.40915	0.00235	0.0159928	yes	0.319152
AT1G29980	AT1G29980	2	WT	FT	OK	10.8376	1.95338	-2.472	-4.51814	5e-05	0.000762072	yes	0.180241
AT1G32780	AT1G32780	2	WT	FT	OK	5.32283	1.44413	-1.88199	-3.04069	5e-05	0.000762072	yes	0.271309
AT1G32860	AT1G32860	2	WT	FT	OK	5.61706	1.23744	-2.18245	-3.38166	0.0001	0.00139155	yes	0.2203
AT1G33811	AT1G33811	2	WT	FT	OK	65.9081	5.92456	-3.47568	-7.55122	5e-05	0.000762072	yes	0.0898912
AT1G35910	AT1G35910	2	WT	FT	OK	3.94084	1.01875	-1.9517	-2.84006	0.0004	0.0041685	yes	0.258511
AT1G45207	AT1G45207	2	WT	FT	OK	4.92644	1.29711	-1.92525	-3.36094	5e-05	0.000762072	yes	0.263296
AT1G51355	AT1G51355	2	WT	FT	OK	4.11639	1.15441	-1.83422	-2.04234	0.00745	0.0371508	yes	0.280442
AT1G51940	AT1G51940	2	WT	FT	OK	7.98543	1.76266	-2.17962	-4.61175	5e-05	0.000762072	yes	0.220735
AT1G52315	AT1G52315	2	WT	FT	OK	2.28631	0.571162	-2.00105	-2.03767	0.00865	0.0413453	yes	0.249818
AT1G53060	AT1G53060	2	WT	FT	OK	4.09816	1.00388	-2.02938	-2.06022	0.00855	0.0409982	yes	0.244959
AT1G53070	AT1G53070	2	WT	FT	OK	2.59231	0.796558	-1.70239	-1.91875	0.0111	0.0495485	yes	0.307277
AT1G53520	AT1G53520	2	WT	FT	OK	47.9472	5.87879	-3.02786	-6.41207	5e-05	0.000762072	yes	0.12261
AT1G54200	AT1G54200	2	WT	FT	OK	17.0961	2.5862	-2.72476	-5.01109	5e-05	0.000762072	yes	0.151274
AT1G54450	AT1G54450	2	WT	FT	OK	2.37954	0.752459	-1.661	-2.33353	0.0019	0.013688	yes	0.31622
AT1G58070	AT1G58070	2	WT	FT	OK	4.86231	0.996555	-2.28662	-3.12636	0.0001	0.00139155	yes	0.204955
AT1G60590	AT1G60590	2	WT	FT	OK	42.4952	3.58618	-3.56678	-7.16568	5e-05	0.000762072	yes	0.0843902
AT1G62590	AT1G62590	2	WT	FT	OK	2.19592	0.544179	-2.01267	-2.83544	0.00035	0.0037641	yes	0.247814
AT1G63080	AT1G63080	2	WT	FT	OK	1.30248	0.386804	-1.75159	-2.74961	0.00075	0.00677839	yes	0.296975
AT1G63230	AT1G63230	2	WT	FT	OK	1.99032	0.721175	-1.46458	-1.99537	0.00585	0.031132	yes	0.362341
AT1G64583	AT1G64583	2	WT	FT	OK	1.47015	0.397902	-1.88548	-2.18746	0.00465	0.0264093	yes	0.270654
AT1G65900	AT1G65900	2	WT	FT	OK	4.06105	1.19846	-1.76067	-2.71809	0.0004	0.0041685	yes	0.295111
AT1G65920	AT1G65920	2	WT	FT	OK	2.41092	0.611294	-1.97964	-3.18019	5e-05	0.000762072	yes	0.253552
AT1G66620	AT1G66620	2	WT	FT	OK	1.8667	0.522388	-1.83729	-1.98998	0.0097	0.0448421	yes	0.279846
AT1G67040	AT1G67040	2	WT	FT	OK	2.23562	0.615659	-1.86047	-3.0311	5e-05	0.000762072	yes	0.275386
AT1G67690	AT1G67690	2	WT	FT	OK	2.28195	0.756912	-1.59207	-2.48086	0.00115	0.00940785	yes	0.331695
AT1G67750	AT1G67750	2	WT	FT	OK	40.0095	3.83533	-3.38292	-7.12445	5e-05	0.000762072	yes	0.0958605
AT1G68330	AT1G68330	2	WT	FT	OK	2.27862	0.576404	-1.98301	-2.1054	0.0099	0.0456003	yes	0.252962
AT1G69900	AT1G69900	2	WT	FT	OK	2.62945	0.756033	-1.79824	-2.29011	0.0052	0.0286252	yes	0.287525
AT1G72730	AT1G72730	2	WT	FT	OK	4.01709	1.02546	-1.96988	-3.17061	0.0001	0.00139155	yes	0.255274
AT1G75880	AT1G75880	2	WT	FT	OK	2.49952	0.663575	-1.91332	-2.33068	0.00135	0.0106221	yes	0.265481
AT1G77020	AT1G77020	2	WT	FT	OK	2.9826	0.984967	-1.59842	-2.18382	0.002	0.0141973	yes	0.330238
AT2G04570	AT2G04570	2	WT	FT	OK	21.3211	2.14983	-3.30999	-6.12632	5e-05	0.000762072	yes	0.100831
AT2G05632	AT2G05632	2	WT	FT	OK	9.14668	2.16314	-2.08012	-3.55243	5e-05	0.000762072	yes	0.236495
AT2G05760	AT2G05760	2	WT	FT	OK	3.20678	1.02049	-1.65186	-2.70509	0.00055	0.00536201	yes	0.318229
AT2G14900	AT2G14900	2	WT	FT	OK	13.1186	2.72498	-2.2673	-3.05844	0.00035	0.0037641	yes	0.207719
AT2G16250	AT2G16250	2	WT	FT	OK	1.199	0.402666	-1.57417	-2.1376	0.00315	0.019923	yes	0.335835
AT2G16630	AT2G16630	2	WT	FT	OK	7.68679	1.69691	-2.17947	-3.64587	5e-05	0.000762072	yes	0.220757
AT2G17630	AT2G17630	2	WT	FT	OK	3.97291	0.807661	-2.29837	-3.24223	5e-05	0.000762072	yes	0.203292
AT2G20362	AT2G20362	2	WT	FT	OK	3.97167	0.883077	-2.16913	-2.1999	0.0107	0.0481412	yes	0.222344
AT2G23690	AT2G23690	2	WT	FT	OK	7.13576	1.55755	-2.19579	-3.26157	0.0003	0.00333297	yes	0.218274
AT2G23700	AT2G23700	2	WT	FT	OK	1.87295	0.496145	-1.91647	-2.69784	0.00055	0.00536201	yes	0.2649
AT2G24170	AT2G24170	2	WT	FT	OK	2.23741	0.738994	-1.5982	-2.45047	0.0006	0.00571752	yes	0.33029
AT2G24645	AT2G24645	2	WT	FT	OK	1.64289	0.55209	-1.57326	-1.91455	0.0062	0.032553	yes	0.336048
AT2G25220	AT2G25220	2	WT	FT	OK	2.58666	0.592596	-2.12597	-2.5151	0.0011	0.00913949	yes	0.229097
AT2G25790	AT2G25790	2	WT	FT	OK	2.81678	0.746127	-1.91656	-3.16688	5e-05	0.000762072	yes	0.264887
AT2G27140	AT2G27140	2	WT	FT	OK	8.72114	1.6668	-2.38744	-3.0392	0.0008	0.00712091	yes	0.191122
AT2G27402	AT2G27402	2	WT	FT	OK	98.3199	8.48594	-3.53434	-7.84623	5e-05	0.000762072	yes	0.0863095
AT2G27740	AT2G27740	2	WT	FT	OK	6.1303	1.33962	-2.19414	-2.47094	0.00215	0.0149909	yes	0.218524
AT2G28570	AT2G28570	2	WT	FT	OK	5.11871	1.27812	-2.00176	-2.71263	0.00065	0.00607453	yes	0.249696
AT2G28790	AT2G28790	2	WT	FT	OK	11.9289	2.18616	-2.448	-4.04325	5e-05	0.000762072	yes	0.183266
AT2G34670	AT2G34670	2	WT	FT	OK	1.65569	0.615779	-1.42694	-2.14725	0.0026	0.0172454	yes	0.371917
AT2G36570	AT2G36570	2	WT	FT	OK	10.6056	1.33586	-2.98898	-5.48382	5e-05	0.000762072	yes	0.125958
AT2G37380	AT2G37380	2	WT	FT	OK	3.32976	0.964901	-1.78697	-2.2247	0.00445	0.0255553	yes	0.289781
AT2G38090	AT2G38090	2	WT	FT	OK	1.52015	0.394461	-1.94626	-2.08163	0.00655	0.0339257	yes	0.259488
AT2G39900	AT2G39900	2	WT	FT	OK	4.2894	1.2406	-1.78974	-2.21697	0.0032	0.0201464	yes	0.289225
AT2G40085	AT2G40085	2	WT	FT	OK	8.78274	1.28459	-2.77336	-2.30458	0.008	0.0392169	yes	0.146263
AT2G40820	AT2G40820	2	WT	FT	OK	7.43948	1.12135	-2.72997	-4.86325	5e-05	0.000762072	yes	0.15073
AT2G41820	AT2G41820	2	WT	FT	OK	8.92032	2.03415	-2.13267	-4.60034	5e-05	0.000762072	yes	0.228036
AT2G44300	AT2G44300	2	WT	FT	OK	13.6069	1.96885	-2.78891	-3.96782	5e-05	0.000762072	yes	0.144695
AT2G44830	AT2G44830	2	WT	FT	OK	2.85029	0.661415	-2.10748	-3.18054	5e-05	0.000762072	yes	0.232052
AT2G44930	AT2G44930	2	WT	FT	OK	4.61062	0.960307	-2.26339	-3.51957	5e-05	0.000762072	yes	0.208282
AT2G45750	AT2G45750	2	WT	FT	OK	2.10859	0.532228	-1.98616	-2.66687	0.00115	0.00940785	yes	0.252409
AT2G46210	AT2G46210	2	WT	FT	OK	2.49328	0.675234	-1.88458	-2.4429	0.0026	0.0172454	yes	0.270822
AT2G46780	AT2G46780	2	WT	FT	OK	6.96662	1.38179	-2.33392	-3.96636	5e-05	0.000762072	yes	0.198344
AT2G47010	AT2G47010	2	WT	FT	OK	2.59831	0.584128	-2.15322	-2.8738	0.0005	0.00497164	yes	0.224811
AT3G02930	AT3G02930	2	WT	FT	OK	1.64334	0.6092	-1.43164	-2.04003	0.0042	0.0245126	yes	0.370708
AT3G07010	AT3G07010	2	WT	FT	OK	27.6641	4.40311	-2.65142	-6.21486	5e-05	0.000762072	yes	0.159163
AT3G09070	AT3G09070	2	WT	FT	OK	1.14281	0.359751	-1.66751	-1.88719	0.01085	0.0486434	yes	0.314795
AT3G10680	AT3G10680	2	WT	FT	OK	2.19806	0.56801	-1.95224	-2.27921	0.00515	0.0284736	yes	0.258414
AT3G12170	AT3G12170	2	WT	FT	OK	2.74474	0.616294	-2.15498	-2.2587	0.0074	0.0370247	yes	0.224536
AT3G12700	AT3G12700	2	WT	FT	OK	2.2721	0.574737	-1.98305	-2.39965	0.0018	0.0131341	yes	0.252954
AT3G14170	AT3G14170	2	WT	FT	OK	3.23897	0.995853	-1.70153	-2.54666	0.00105	0.00881743	yes	0.30746
AT3G14760	AT3G14760	2	WT	FT	OK	19.0059	2.29945	-3.04709	-4.73154	5e-05	0.000762072	yes	0.120986
AT3G14870	AT3G14870	2	WT	FT	OK	2.61303	0.763126	-1.77573	-2.52113	0.0012	0.00970128	yes	0.292046
AT3G14890	AT3G14890	2	WT	FT	OK	2.77354	0.875996	-1.66273	-2.74081	0.0003	0.00333297	yes	0.31584
AT3G19620	AT3G19620	2	WT	FT	OK	2.28461	0.760213	-1.58747	-2.48597	0.0014	0.0108548	yes	0.332754
AT3G20450	AT3G20450	2	WT	FT	OK	10.6049	2.24701	-2.23866	-3.02754	0.0014	0.0108548	yes	0.211884
AT3G21950	AT3G21950	2	WT	FT	OK	10.1252	1.59678	-2.66471	-4.24876	5e-05	0.000762072	yes	0.157704
AT3G23840	AT3G23840	2	WT	FT	OK	14.4022	2.33272	-2.62621	-4.77008	5e-05	0.000762072	yes	0.16197
AT3G25130	AT3G25130	2	WT	FT	OK	3.80369	0.894039	-2.08899	-2.84077	0.0007	0.00641446	yes	0.235045
AT3G26700	AT3G26700	2	WT	FT	OK	6.26711	1.5733	-1.99401	-3.8083	5e-05	0.000762072	yes	0.251041
AT3G28007	AT3G28007	2	WT	FT	OK	5.30839	1.05545	-2.33042	-3.07164	0.00045	0.004588	yes	0.198827
AT3G45610	AT3G45610	2	WT	FT	OK	3.92	1.22804	-1.6745	-2.24599	0.00245	0.0164895	yes	0.313276
AT3G49330	AT3G49330	2	WT	FT	OK	7.32666	1.28846	-2.50751	-2.46896	0.0047	0.0266199	yes	0.175859
AT3G51470	AT3G51470	2	WT	FT	OK	3.80903	0.773827	-2.29934	-2.97548	0.0005	0.00497164	yes	0.203156
AT3G52490	AT3G52490	2	WT	FT	OK	1.21785	0.353505	-1.78454	-2.30694	0.0034	0.0210913	yes	0.29027
AT3G53190	AT3G53190	2	WT	FT	OK	14.2038	2.06607	-2.78132	-5.44106	5e-05	0.000762072	yes	0.145459
AT3G53380	AT3G53380	2	WT	FT	OK	7.02151	1.29318	-2.44086	-4.57893	5e-05	0.000762072	yes	0.184174
AT3G55710	AT3G55710	2	WT	FT	OK	6.82569	1.11895	-2.60882	-3.96655	5e-05	0.000762072	yes	0.163932
AT3G56480	AT3G56480	2	WT	FT	OK	9.664	2.2097	-2.12877	-4.05746	5e-05	0.000762072	yes	0.228653
AT3G56620	AT3G56620	2	WT	FT	OK	4.4908	0.913786	-2.29704	-3.2618	0.0003	0.00333297	yes	0.20348
AT3G56810	AT3G56810	2	WT	FT	OK	8.5332	1.64718	-2.37309	-3.59515	5e-05	0.000762072	yes	0.193032
AT3G58800	AT3G58800	2	WT	FT	OK	3.62385	1.10209	-1.71728	-2.57983	0.00055	0.00536201	yes	0.304121
AT3G62060	AT3G62060	2	WT	FT	OK	3.41632	0.819775	-2.05914	-2.82731	0.0004	0.0041685	yes	0.239958
AT3G62160	AT3G62160	2	WT	FT	OK	3.5303	0.72221	-2.2893	-3.03887	0.00095	0.00813524	yes	0.204575
AT4G02850	AT4G02850	2	WT	FT	OK	60.7731	4.81849	-3.65678	-3.79752	0.0005	0.00497164	yes	0.0792866
AT4G03100	AT4G03100	2	WT	FT	OK	1.57579	0.541955	-1.53983	-1.81485	0.00815	0.0397394	yes	0.343926
AT4G09160	AT4G09160	2	WT	FT	OK	5.63473	1.12843	-2.32002	-4.10985	5e-05	0.000762072	yes	0.200263
AT4G12580	AT4G12580	2	WT	FT	OK	14.1501	2.36307	-2.58207	-2.84034	0.0029	0.0187301	yes	0.167
AT4G16140	AT4G16140	2	WT	FT	OK	28.2621	2.51158	-3.4922	-5.67718	5e-05	0.000762072	yes	0.0888674
AT4G18670	AT4G18670	2	WT	FT	OK	11.3459	2.05469	-2.46517	-5.55765	5e-05	0.000762072	yes	0.181095
AT4G19890	AT4G19890	2	WT	FT	OK	1.66971	0.594449	-1.48997	-2.20475	0.0034	0.0210913	yes	0.356019
AT4G25150	AT4G25150	2	WT	FT	OK	2.10627	0.657937	-1.67867	-1.8886	0.00795	0.0390415	yes	0.312371
AT4G28780	AT4G28780	2	WT	FT	OK	29.4206	2.67785	-3.45768	-7.01493	5e-05	0.000762072	yes	0.0910196
AT4G29240	AT4G29240	2	WT	FT	OK	4.50906	0.8939	-2.33464	-3.3524	0.0001	0.00139155	yes	0.198245
AT4G29360	AT4G29360	2	WT	FT	OK	2.41225	0.66371	-1.86176	-2.63413	0.0006	0.00571752	yes	0.275141
AT4G29920	AT4G29920	2	WT	FT	OK	1.27411	0.48082	-1.40592	-1.96356	0.0058	0.0309358	yes	0.377377
AT4G31890	AT4G31890	2	WT	FT	OK	4.11831	0.857991	-2.26302	-3.70146	5e-05	0.000762072	yes	0.208336
AT4G32460	AT4G32460	2	WT	FT	OK	21.6965	3.49252	-2.63512	-4.21146	0.00025	0.00292543	yes	0.160972
AT4G32800	AT4G32800	2	WT	FT	OK	19.0322	3.44873	-2.4643	-5.18576	5e-05	0.000762072	yes	0.181205
AT4G35070	AT4G35070	2	WT	FT	OK	1.80794	0.57329	-1.65701	-1.82333	0.00895	0.0424102	yes	0.317096
AT4G38660	AT4G38660	2	WT	FT	OK	20.1598	2.62989	-2.93841	-5.74467	5e-05	0.000762072	yes	0.130452
AT5G01890	AT5G01890	2	WT	FT	OK	5.53128	1.17451	-2.23556	-4.29229	5e-05	0.000762072	yes	0.21234
AT5G02090	AT5G02090	2	WT	FT	OK	10.0653	1.82389	-2.46429	-3.19029	0.00065	0.00607453	yes	0.181206
AT5G02540	AT5G02540	2	WT	FT	OK	11.1065	1.98797	-2.48203	-4.21978	5e-05	0.000762072	yes	0.178992
AT5G02890	AT5G02890	2	WT	FT	OK	24.2031	3.38962	-2.83599	-5.46603	5e-05	0.000762072	yes	0.140049
AT5G03390	AT5G03390	2	WT	FT	OK	2.26798	0.785012	-1.53062	-2.00362	0.0049	0.0274413	yes	0.346128
AT5G03670	AT5G03670	2	WT	FT	OK	3.52992	1.03438	-1.77087	-2.78858	0.0003	0.00333297	yes	0.293032
AT5G04310	AT5G04310	2	WT	FT	OK	2.21573	0.697979	-1.66652	-2.1844	0.00475	0.0268109	yes	0.315011
AT5G05270	AT5G05270	2	WT	FT	OK	57.2568	4.89944	-3.54676	-6.22172	5e-05	0.000762072	yes	0.0855696
AT5G07080	AT5G07080	2	WT	FT	OK	4.06862	0.948137	-2.10137	-3.04366	0.0003	0.00333297	yes	0.233037
AT5G07140	AT5G07140	2	WT	FT	OK	1.91104	0.68639	-1.47726	-2.16574	0.00305	0.0194247	yes	0.359171
AT5G07720	AT5G07720	2	WT	FT	OK	1.77936	0.482982	-1.88132	-2.29982	0.0026	0.0172454	yes	0.271436
AT5G08030	AT5G08030	2	WT	FT	OK	11.5807	2.20964	-2.38984	-4.41034	5e-05	0.000762072	yes	0.190804
AT5G10990	AT5G10990	2	WT	FT	OK	4.40229	1.31791	-1.74	-2.01927	0.0033	0.0206106	yes	0.299369
AT5G14510	AT5G14510	2	WT	FT	OK	2.3622	0.737407	-1.6796	-1.99727	0.00945	0.0441447	yes	0.31217
AT5G15780	AT5G15780	2	WT	FT	OK	176.244	7.04158	-4.64553	-10.7681	5e-05	0.000762072	yes	0.0399536
AT5G16250	AT5G16250	2	WT	FT	OK	20.527	3.24323	-2.66202	-4.50003	5e-05	0.000762072	yes	0.157998
AT5G17780	AT5G17780	2	WT	FT	OK	2.50958	0.660788	-1.92519	-2.28268	0.00155	0.0117253	yes	0.263306
AT5G24580	AT5G24580	2	WT	FT	OK	12.1337	2.41711	-2.32766	-4.07408	5e-05	0.000762072	yes	0.199206
AT5G24970	AT5G24970	2	WT	FT	OK	3.16004	1.04419	-1.59756	-2.83055	5e-05	0.000762072	yes	0.330436
AT5G38130	AT5G38130	2	WT	FT	OK	1.69842	0.507563	-1.74253	-1.91077	0.0099	0.0456003	yes	0.298844
AT5G38200	AT5G38200	2	WT	FT	OK	1.98223	0.52243	-1.92381	-2.41702	0.0021	0.014717	yes	0.263557
AT5G39380	AT5G39380	2	WT	FT	OK	1.31321	0.388853	-1.75581	-2.02381	0.00755	0.0375019	yes	0.296109
AT5G40540	AT5G40540	2	WT	FT	OK	5.6182	1.34854	-2.05871	-3.32405	5e-05	0.000762072	yes	0.240031
AT5G42690	AT5G42690	2	WT	FT	OK	1.27347	0.357929	-1.83102	-2.16332	0.00545	0.0295765	yes	0.281066
AT5G42860	AT5G42860	2	WT	FT	OK	6.70007	1.37793	-2.28168	-3.65255	5e-05	0.000762072	yes	0.205659
AT5G43020	AT5G43020	2	WT	FT	OK	2.30243	0.529653	-2.12004	-2.81524	0.0007	0.00641446	yes	0.230041
AT5G44400	AT5G44400	2	WT	FT	OK	15.7971	1.68352	-3.2301	-6.13753	5e-05	0.000762072	yes	0.106571
AT5G46910	AT5G46910	2	WT	FT	OK	1.89301	0.508925	-1.89516	-2.76762	0.0006	0.00571752	yes	0.268844
AT5G47380	AT5G47380	2	WT	FT	OK	4.11011	0.920225	-2.15912	-3.43568	5e-05	0.000762072	yes	0.223893
AT5G47800	AT5G47800	2	WT	FT	OK	3.23745	1.02988	-1.65238	-2.75188	0.0005	0.00497164	yes	0.318115
AT5G49170	AT5G49170	2	WT	FT	OK	19.9472	3.15177	-2.66195	-4.45712	5e-05	0.000762072	yes	0.158006
AT5G49800	AT5G49800	2	WT	FT	OK	5.75181	1.44948	-1.98848	-2.69512	0.001	0.00847967	yes	0.252004
AT5G50335	AT5G50335	2	WT	FT	OK	130.676	9.84881	-3.7299	-8.63046	5e-05	0.000762072	yes	0.0753682
AT5G51350	AT5G51350	2	WT	FT	OK	1.38741	0.395413	-1.81096	-2.4998	0.00105	0.00881743	yes	0.285001
AT5G51560	AT5G51560	2	WT	FT	OK	4.9274	1.34083	-1.8777	-3.47104	5e-05	0.000762072	yes	0.272117
AT5G52050	AT5G52050	2	WT	FT	OK	2.24143	0.69074	-1.6982	-2.40508	0.00225	0.0154914	yes	0.308169
AT5G52882	AT5G52882	2	WT	FT	OK	5.16862	1.06188	-2.28315	-4.47371	5e-05	0.000762072	yes	0.205447
AT5G55950	AT5G55950	2	WT	FT	OK	2.71798	0.691616	-1.97449	-2.53733	0.00085	0.00747311	yes	0.25446
AT5G56050	AT5G56050	2	WT	FT	OK	2.66565	0.666244	-2.00036	-2.27242	0.00405	0.0237889	yes	0.249937
AT5G57770	AT5G57770	2	WT	FT	OK	6.25419	1.0828	-2.53006	-3.158	5e-05	0.000762072	yes	0.173132
AT5G58390	AT5G58390	2	WT	FT	OK	3.20254	0.778734	-2.04001	-2.54103	0.005	0.0278123	yes	0.243161
AT5G59020	AT5G59020	2	WT	FT	OK	1.68356	0.54249	-1.63385	-2.37793	0.0016	0.011988	yes	0.322228
AT5G59360	AT5G59360	2	WT	FT	OK	5.46634	1.20005	-2.18748	-3.17179	0.0003	0.00333297	yes	0.219534
AT5G62710	AT5G62710	2	WT	FT	OK	3.46341	1.11553	-1.63447	-2.79455	0.0002	0.00244996	yes	0.32209
AT5G62960	AT5G62960	2	WT	FT	OK	5.68524	1.47455	-1.94695	-3.20962	0.00015	0.00190989	yes	0.259365
AT5G65920	AT5G65920	2	WT	FT	OK	3.29531	0.898535	-1.87477	-3.06729	5e-05	0.000762072	yes	0.272671
AT5G66230	AT5G66230	2	WT	FT	OK	2.10428	0.533626	-1.97942	-2.17655	0.00635	0.0331399	yes	0.253591
AT5G67550	AT5G67550	2	WT	FT	OK	1.43021	0.415621	-1.78288	-2.008	0.0076	0.0376821	yes	0.290601
ATCSLA15	AT4G13410	2	WT	FT	OK	6.81423	1.57728	-2.11111	-3.35282	5e-05	0.000762072	yes	0.231469
ATK3	AT5G54670	2	WT	FT	OK	2.60166	0.605208	-2.10393	-3.27088	5e-05	0.000762072	yes	0.232624
ATLP-1	AT1G18250	2	WT	FT	OK	8.64751	1.35266	-2.67648	-3.86134	5e-05	0.000762072	yes	0.156422
AtVEX1	AT5G62850	2	WT	FT	OK	2.14782	0.55498	-1.95237	-2.15181	0.0086	0.0411661	yes	0.258392
BAM3	AT4G20270	2	WT	FT	OK	8.96185	1.73694	-2.36725	-5.05591	5e-05	0.000762072	yes	0.193815
BFN1	AT1G11190	2	WT	FT	OK	3.43836	0.822341	-2.06391	-2.6788	0.00185	0.0134099	yes	0.239167
BGLU6	AT1G60270	2	WT	FT	OK	16.8037	2.47716	-2.76202	-5.30711	5e-05	0.000762072	yes	0.147418
BRCA2(IV)	AT4G00020	2	WT	FT	OK	2.10829	0.511652	-2.04284	-3.22072	5e-05	0.000762072	yes	0.242686
CDT1A	AT2G31270	2	WT	FT	OK	2.27588	0.703395	-1.69402	-2.26406	0.00175	0.0128318	yes	0.309065
CESA4	AT5G44030	2	WT	FT	OK	3.88802	0.755451	-2.36363	-3.55769	5e-05	0.000762072	yes	0.194302
CHR1	AT5G66750	2	WT	FT	OK	1.93996	0.592203	-1.71187	-2.58215	0.0007	0.00641446	yes	0.305266
CLE25	AT3G28455	2	WT	FT	OK	5.01134	1.3974	-1.84245	-2.3007	0.00115	0.00940785	yes	0.278848
CNGC15	AT2G28260	2	WT	FT	OK	2.45716	0.792755	-1.63205	-2.48589	0.0012	0.00970128	yes	0.322631
CPK27	AT4G04700	2	WT	FT	OK	2.15667	0.583189	-1.88677	-2.34072	0.00295	0.018949	yes	0.270412
CPK29	AT1G76040	2	WT	FT	OK	4.55452	1.34646	-1.75812	-2.7057	0.00045	0.00458799	yes	0.295632
CRF2	AT4G23750	2	WT	FT	OK	15.8694	2.8251	-2.48987	-4.83447	5e-05	0.000762072	yes	0.178022
CSLA02	AT5G22740	2	WT	FT	OK	12.273	2.34463	-2.38805	-5.20752	5e-05	0.000762072	yes	0.19104
CVP2	AT1G05470	2	WT	FT	OK	3.39855	0.918089	-1.88821	-3.12027	5e-05	0.000762072	yes	0.270141
CYC1BAT	AT5G06150	2	WT	FT	OK	3.48646	0.732151	-2.25155	-3.3486	0.0002	0.00244996	yes	0.209998
CYCA2	AT1G15570	2	WT	FT	OK	1.91438	0.422359	-2.18034	-2.55333	0.00175	0.0128318	yes	0.220624
CYCD1	AT1G70210	2	WT	FT	OK	17.0165	3.27603	-2.37691	-5.3167	5e-05	0.000762072	yes	0.192521
CYP707A3	AT5G45340	2	WT	FT	OK	2.04868	0.639364	-1.67999	-2.13038	0.00485	0.027254	yes	0.312086
CYP77A6	AT3G10570	2	WT	FT	OK	3.94795	0.872893	-2.17723	-2.93207	0.0003	0.00333297	yes	0.2211
DAG1	AT3G61850	2	WT	FT	OK	3.6197	0.987253	-1.87438	-2.49963	0.0006	0.00571752	yes	0.272744
DML1	AT2G36490	2	WT	FT	OK	6.57707	1.72379	-1.93186	-4.44328	5e-05	0.000762072	yes	0.262091
E13L3	AT5G08000	2	WT	FT	OK	4.04692	0.873698	-2.21162	-2.56202	0.0023	0.015737	yes	0.215892
EB1B	AT5G62500	2	WT	FT	OK	4.22295	0.996011	-2.08402	-2.77465	0.00075	0.00677839	yes	0.235857
ECT9	AT1G27960	2	WT	FT	OK	1.94736	0.525089	-1.89089	-2.54179	0.0018	0.0131341	yes	0.269641
EDA18	AT2G34920	2	WT	FT	OK	2.17518	0.756281	-1.52414	-2.23408	0.0021	0.014717	yes	0.347687
ENODL14	AT2G25060	2	WT	FT	OK	6.61476	1.1631	-2.50772	-2.94682	0.00035	0.0037641	yes	0.175834
ENODL20	AT2G27035	2	WT	FT	OK	3.17752	0.671757	-2.24189	-2.2008	0.01095	0.0490117	yes	0.211409
EXL5	AT2G17230	2	WT	FT	OK	14.8201	2.98729	-2.31065	-4.71508	5e-05	0.000762072	yes	0.20157
EXLB1	AT4G17030	2	WT	FT	OK	26.083	4.22399	-2.62643	-5.18265	5e-05	0.000762072	yes	0.161944
EXO	AT4G08950	2	WT	FT	OK	9.71382	1.93489	-2.32779	-3.8661	5e-05	0.000762072	yes	0.199189
EXPA15	AT2G03090	2	WT	FT	OK	20.1117	2.19126	-3.1982	-6.13466	5e-05	0.000762072	yes	0.108954
EXPA16	AT3G55500	2	WT	FT	OK	28.3727	2.51143	-3.49792	-6.27536	5e-05	0.000762072	yes	0.0885157
EXPB1	AT2G20750	2	WT	FT	OK	39.9572	3.91325	-3.35202	-6.58508	5e-05	0.000762072	yes	0.097936
FKD1	AT3G63300	2	WT	FT	OK	2.4493	0.81138	-1.59392	-2.27527	0.0023	0.015737	yes	0.33127
FLA1	AT5G55730	2	WT	FT	OK	43.8434	4.28342	-3.35552	-7.14636	5e-05	0.000762072	yes	0.0976982
FLA12	AT5G60490	2	WT	FT	OK	16.8226	2.49492	-2.75334	-4.74975	5e-05	0.000762072	yes	0.148308
GATL10	AT3G28340	2	WT	FT	OK	3.11671	0.732128	-2.08986	-2.98127	0.00025	0.00292543	yes	0.234904
GH3.9	AT2G47750	2	WT	FT	OK	3.94314	0.970011	-2.02327	-3.22322	5e-05	0.000762072	yes	0.246
GH9B8	AT2G32990	2	WT	FT	OK	20.2284	2.2061	-3.19681	-6.33193	5e-05	0.000762072	yes	0.10906
GPAT3	AT4G01950	2	WT	FT	OK	22.6991	2.44366	-3.21552	-6.79605	5e-05	0.000762072	yes	0.107654
GPDHC1	AT2G41540	2	WT	FT	OK	7.0602	1.73259	-2.02678	-4.02529	5e-05	0.000762072	yes	0.245402
GSTF4	AT1G02950	2	WT	FT	OK	13.5387	2.84045	-2.25289	-3.58178	5e-05	0.000762072	yes	0.209802
HB33	AT1G75240	2	WT	FT	OK	3.34221	0.937182	-1.8344	-2.44372	0.00065	0.00607453	yes	0.280408
HCA2	AT5G62940	2	WT	FT	OK	8.97952	1.46874	-2.61206	-4.27329	5e-05	0.000762072	yes	0.163566
hemf2	AT4G03205	2	WT	FT	OK	5.48505	1.04473	-2.39238	-3.51478	5e-05	0.000762072	yes	0.190469
HSFB4	AT1G46264	2	WT	FT	OK	3.56196	0.911153	-1.9669	-2.52893	0.00125	0.0100414	yes	0.255801
HTH	AT1G72970	2	WT	FT	OK	47.2205	4.42139	-3.41684	-7.80147	5e-05	0.000762072	yes	0.0936329
IAA19	AT3G15540	2	WT	FT	OK	17.3957	1.80722	-3.26689	-5.18088	5e-05	0.000762072	yes	0.103889
IAA29	AT4G32280	2	WT	FT	OK	10.303	1.71388	-2.58774	-4.22954	5e-05	0.000762072	yes	0.166348
IMK2	AT3G51740	2	WT	FT	OK	1.8351	0.461045	-1.99288	-2.74621	0.0005	0.00497164	yes	0.251237
iqd17	AT4G00820	2	WT	FT	OK	2.13491	0.728712	-1.55075	-2.17168	0.0035	0.0215493	yes	0.341331
IRX9	AT2G37090	2	WT	FT	OK	2.89881	0.810463	-1.83865	-2.27439	0.0032	0.0201464	yes	0.279585
JKD	AT5G03150	2	WT	FT	OK	3.26747	1.05009	-1.63766	-2.66451	0.0004	0.0041685	yes	0.321377
KAT2	AT4G18290	2	WT	FT	OK	1.64722	0.619955	-1.4098	-1.97597	0.0063	0.0329625	yes	0.376364
KCS13	AT2G46720	2	WT	FT	OK	1.61504	0.565841	-1.5131	-2.26728	0.00205	0.014465	yes	0.350357
KICP-02	AT3G50240	2	WT	FT	OK	4.79784	1.23977	-1.95231	-3.86577	5e-05	0.000762072	yes	0.258402
LAX2	AT2G21050	2	WT	FT	OK	10.8453	1.93235	-2.48864	-4.85559	5e-05	0.000762072	yes	0.178174
LAX3	AT1G77690	2	WT	FT	OK	10.799	1.86577	-2.53306	-5.10906	5e-05	0.000762072	yes	0.172772
LGT8	AT1G70090	2	WT	FT	OK	9.78389	2.20763	-2.14791	-4.1313	5e-05	0.000762072	yes	0.225639
LGT9	AT1G24170	2	WT	FT	OK	29.0644	4.17052	-2.80095	-6.49513	5e-05	0.000762072	yes	0.143492
LNG1	AT5G15580	2	WT	FT	OK	4.75528	1.22907	-1.95196	-3.4052	5e-05	0.000762072	yes	0.258464
LTP6	AT3G08770	2	WT	FT	OK	23.0569	2.02509	-3.50914	-4.44208	5e-05	0.000762072	yes	0.0878301
LUP1	AT1G78970	2	WT	FT	OK	9.76279	1.42063	-2.78076	-5.73599	5e-05	0.000762072	yes	0.145515
MAP65-8	AT1G27920	2	WT	FT	OK	1.54806	0.438409	-1.82011	-2.16935	0.0057	0.0305111	yes	0.283199
MC9	AT5G04200	2	WT	FT	OK	7.65257	1.50768	-2.34362	-3.72286	5e-05	0.000762072	yes	0.197016
MCM10	AT2G20980	2	WT	FT	OK	1.46033	0.385198	-1.92262	-1.97365	0.01115	0.0497178	yes	0.263775
MCM2	AT1G44900	2	WT	FT	OK	3.39949	0.778311	-2.1269	-3.72207	5e-05	0.000762072	yes	0.228949
MCM4	AT2G16440	2	WT	FT	OK	2.26122	0.666054	-1.76339	-2.77818	0.00025	0.00292543	yes	0.294555
MCM6	AT5G44635	2	WT	FT	OK	1.75248	0.478456	-1.87294	-2.64953	0.00055	0.00536201	yes	0.273017
MET1	AT5G49160	2	WT	FT	OK	4.14032	1.26836	-1.70678	-3.69527	5e-05	0.000762072	yes	0.306343
NEK5	AT3G20860	2	WT	FT	OK	2.32266	0.606058	-1.93825	-2.33478	0.00595	0.0315317	yes	0.260933
NHX4	AT3G06370	2	WT	FT	OK	2.16543	0.553325	-1.96845	-2.87232	0.0006	0.00571752	yes	0.255527
NPSN11	AT2G35190	2	WT	FT	OK	7.75172	1.97287	-1.97422	-3.5955	5e-05	0.000762072	yes	0.254507
ORC3	AT5G16690	2	WT	FT	OK	1.17577	0.434316	-1.43679	-1.79635	0.0097	0.0448421	yes	0.369389
ORC6	AT1G26840	2	WT	FT	OK	3.03078	0.937128	-1.69337	-2.09331	0.00545	0.0295765	yes	0.309204
PAL4	AT3G10340	2	WT	FT	OK	4.13264	1.23373	-1.74403	-2.99554	5e-05	0.000762072	yes	0.298533
PAP29	AT5G63140	2	WT	FT	OK	2.35197	0.740586	-1.66713	-2.07901	0.0027	0.017688	yes	0.314879
PARP2	AT2G31320	2	WT	FT	OK	1.52884	0.563308	-1.44044	-2.2342	0.0016	0.011988	yes	0.368455
PDLP6	AT2G01660	2	WT	FT	OK	6.59994	1.44893	-2.18747	-3.60882	0.0001	0.00139155	yes	0.219537
PDLP7	AT5G37660	2	WT	FT	OK	5.61321	1.07931	-2.37871	-3.06884	0.0004	0.0041685	yes	0.19228
PG1	AT1G60390	2	WT	FT	OK	3.08912	0.660203	-2.22621	-3.09224	0.0001	0.00139155	yes	0.213719
PGP14	AT1G28010	2	WT	FT	OK	1.60287	0.615038	-1.38191	-2.24237	0.00165	0.0122789	yes	0.38371
PRA1.F1	AT1G17700	2	WT	FT	OK	10.6616	1.5899	-2.74542	-4.07136	0.00015	0.00190989	yes	0.149124
PRR1	AT1G32100	2	WT	FT	OK	12.9809	2.16605	-2.58326	-4.19417	5e-05	0.000762072	yes	0.166864
QUL2	AT2G03480	2	WT	FT	OK	3.56234	1.07472	-1.72886	-3.12221	5e-05	0.000762072	yes	0.301689
RABH1e	AT5G10260	2	WT	FT	OK	3.76615	1.08889	-1.79024	-2.05005	0.0054	0.0293632	yes	0.289125
RBL1	AT2G29050	2	WT	FT	OK	8.35272	1.8219	-2.19681	-4.05092	5e-05	0.000762072	yes	0.218121
RECQSIM	AT5G27680	2	WT	FT	OK	1.20507	0.470851	-1.35577	-1.96509	0.00475	0.0268109	yes	0.390725
RPA70D	AT5G61000	2	WT	FT	OK	3.95557	0.90804	-2.12306	-3.49123	5e-05	0.000762072	yes	0.22956
RTFL3	AT1G07490	2	WT	FT	OK	24.2358	3.8592	-2.65077	-3.92558	5e-05	0.000762072	yes	0.159236
RTM2	AT5G04890	2	WT	FT	OK	2.9698	0.983752	-1.594	-2.0071	0.0069	0.0352401	yes	0.331252
SAMC2	AT1G34065	2	WT	FT	OK	3.4569	1.0429	-1.72888	-2.56909	0.0013	0.0103323	yes	0.301686
SBT1.3	AT5G51750	2	WT	FT	OK	3.6036	0.821917	-2.13238	-3.62042	5e-05	0.000762072	yes	0.228082
sks17	AT5G66920	2	WT	FT	OK	7.28859	1.56502	-2.21946	-4.10885	5e-05	0.000762072	yes	0.214722
sks3	AT5G48450	2	WT	FT	OK	1.41711	0.468561	-1.59664	-2.01903	0.005	0.0278123	yes	0.330645
sks4	AT4G22010	2	WT	FT	OK	22.3246	2.51065	-3.1525	-6.78747	5e-05	0.000762072	yes	0.112461
SMC3	AT5G48600	2	WT	FT	OK	1.48322	0.548152	-1.43608	-2.25229	0.00115	0.00940785	yes	0.369569
SPPL5	AT1G05820	2	WT	FT	OK	1.46623	0.433162	-1.75913	-2.33065	0.00425	0.0247519	yes	0.295426
SSL1	AT2G41300	2	WT	FT	OK	2.43779	0.691776	-1.8172	-2.04964	0.0055	0.0297401	yes	0.283772
SUVR2	AT5G43990	2	WT	FT	OK	3.01136	0.864885	-1.79984	-3.021	0.0001	0.00139155	yes	0.287207
SYP111	AT1G08560	2	WT	FT	OK	3.20354	0.974826	-1.71645	-2.36185	0.00235	0.0159928	yes	0.304296
TBL34	AT2G38320	2	WT	FT	OK	1.99432	0.504696	-1.98241	-2.26609	0.00375	0.0226402	yes	0.253067
TBL36	AT3G54260	2	WT	FT	OK	6.83115	1.75579	-1.96001	-3.0796	0.0001	0.00139155	yes	0.257027
TCX2	AT4G14770	2	WT	FT	OK	2.52214	0.552262	-2.19122	-2.87877	0.0003	0.00333297	yes	0.218966
TRFL8	AT2G37025	2	WT	FT	OK	1.82072	0.465982	-1.96616	-2.21277	0.004	0.0235624	yes	0.255933
TRN2	AT5G46700	2	WT	FT	OK	16.7627	1.97965	-3.08194	-4.40194	5e-05	0.000762072	yes	0.118099
ULT1	AT4G28190	2	WT	FT	OK	4.58209	1.09026	-2.07133	-2.9667	0.00035	0.0037641	yes	0.237939
VHP2	AT1G16780	2	WT	FT	OK	3.58973	1.13537	-1.66071	-3.29461	5e-05	0.000762072	yes	0.316283
VIM1	AT1G57820	2	WT	FT	OK	2.91352	0.762465	-1.93402	-2.99874	0.0002	0.00244996	yes	0.261699
VIM3	AT5G39550	2	WT	FT	OK	1.69019	0.615889	-1.45644	-2.01869	0.0045	0.0257706	yes	0.36439
WAVE1	AT2G34150	2	WT	FT	OK	2.26478	0.799005	-1.5031	-2.37463	0.0007	0.00641446	yes	0.352796
WEE1	AT1G02970	2	WT	FT	OK	1.72903	0.449413	-1.94384	-2.29437	0.0032	0.0201464	yes	0.259922
WOL	AT2G01830	2	WT	FT	OK	4.96514	1.19682	-2.05263	-4.34244	5e-05	0.000762072	yes	0.241045
XCP1	AT4G35350	2	WT	FT	OK	14.6008	1.7463	-3.06367	-5.16851	5e-05	0.000762072	yes	0.119603
XTH8	AT1G11545	2	WT	FT	OK	37.0968	2.55738	-3.85856	-6.93482	5e-05	0.000762072	yes	0.068938
XTH9	AT4G03210	2	WT	FT	OK	39.511	4.45699	-3.14811	-6.27611	5e-05	0.000762072	yes	0.112804
3BETAHSD/D1	AT1G47290	3	WT	FT	OK	5.97231	3.14774	-0.923972	-1.91082	0.0049	0.0274413	yes	0.527056
AAT	AT2G22250	3	WT	FT	OK	9.70729	4.06953	-1.25421	-2.66319	0.00015	0.00190989	yes	0.419224
ACLB-2	AT5G49460	3	WT	FT	OK	15.7712	7.13001	-1.14532	-2.85378	5e-05	0.000762072	yes	0.452091
ACT3	AT3G53750	3	WT	FT	OK	23.9166	9.8821	-1.27512	-3.17558	5e-05	0.000762072	yes	0.41319
AFH1	AT3G25500	3	WT	FT	OK	10.7187	4.80214	-1.15838	-2.88713	5e-05	0.000762072	yes	0.448015
AGD4	AT1G10870	3	WT	FT	OK	5.39295	2.89071	-0.899652	-2.0109	0.00305	0.0194247	yes	0.536016
AGO4	AT2G27040	3	WT	FT	OK	11.8133	5.61318	-1.07352	-2.71401	5e-05	0.000762072	yes	0.475158
AGP1	AT5G64310	3	WT	FT	OK	45.0835	15.3815	-1.5514	-3.54387	5e-05	0.000762072	yes	0.341178
AGP12	AT3G13520	3	WT	FT	OK	623.063	111.007	-2.48872	-6.34168	5e-05	0.000762072	yes	0.178163
AGP16	AT2G46330	3	WT	FT	OK	586.919	112.434	-2.38408	-6.9566	5e-05	0.000762072	yes	0.191566
AGP21	AT1G55330	3	WT	FT	OK	1574.16	231.547	-2.7652	-7.04848	5e-05	0.000762072	yes	0.147092
AGP26	AT2G47930	3	WT	FT	OK	128.803	24.7988	-2.37683	-6.09699	5e-05	0.000762072	yes	0.192533
AGP40	AT3G20865	3	WT	FT	OK	25.7957	8.41599	-1.61593	-2.56705	0.0006	0.00571752	yes	0.326256
AIR9	AT2G34680	3	WT	FT	OK	5.72321	2.78309	-1.04014	-2.61841	0.0001	0.00139155	yes	0.486281
ALDH22A1	AT3G66658	3	WT	FT	OK	6.2223	3.3287	-0.902487	-1.97374	0.003	0.0191656	yes	0.534963
ALE2	AT2G20300	3	WT	FT	OK	4.89092	2.54901	-0.940171	-2.12297	0.00135	0.0106221	yes	0.521172
AP2	AT4G36920	3	WT	FT	OK	5.93131	2.73385	-1.11742	-2.11518	0.00155	0.0117253	yes	0.460918
ARK3	AT1G12430	3	WT	FT	OK	4.88149	2.32223	-1.07181	-2.38008	0.0004	0.0041685	yes	0.475722
ARR15	AT1G74890	3	WT	FT	OK	27.9789	10.4308	-1.4235	-2.6193	5e-05	0.000762072	yes	0.37281
ASF1B	AT5G38110	3	WT	FT	OK	9.31072	4.32604	-1.10585	-2.08999	0.00295	0.018949	yes	0.46463
ASN3	AT5G10240	3	WT	FT	OK	6.78987	3.56009	-0.931473	-2.09148	0.00185	0.0134099	yes	0.524324
AT1G01300	AT1G01300	3	WT	FT	OK	42.62	11.9398	-1.83575	-4.88303	5e-05	0.000762072	yes	0.280145
AT1G02380	AT1G02380	3	WT	FT	OK	10.9506	4.43041	-1.3055	-2.49718	0.00055	0.00536201	yes	0.404581
AT1G03820	AT1G03820	3	WT	FT	OK	9.91027	4.54054	-1.12606	-1.98849	0.00535	0.0291973	yes	0.458165
AT1G04040	AT1G04040	3	WT	FT	OK	129.019	34.6625	-1.89614	-4.77705	5e-05	0.000762072	yes	0.268662
AT1G04200	AT1G04200	3	WT	FT	OK	5.21508	2.50129	-1.06002	-2.33349	0.0007	0.00641446	yes	0.479626
AT1G04620	AT1G04620	3	WT	FT	OK	7.94524	3.61455	-1.13627	-2.34565	0.0004	0.0041685	yes	0.454933
AT1G04680	AT1G04680	3	WT	FT	OK	78.5104	15.7018	-2.32195	-6.06276	5e-05	0.000762072	yes	0.199996
AT1G05540	AT1G05540	3	WT	FT	OK	8.80594	3.47083	-1.3432	-2.48306	0.00015	0.00190989	yes	0.394146
AT1G05960	AT1G05960	3	WT	FT	OK	6.31759	3.10752	-1.02361	-2.54111	0.0001	0.00139155	yes	0.491884
AT1G06550	AT1G06550	3	WT	FT	OK	15.025	5.35583	-1.48818	-3.25757	5e-05	0.000762072	yes	0.356461
AT1G09750	AT1G09750	3	WT	FT	OK	65.6668	20.7247	-1.66381	-3.058	5e-05	0.000762072	yes	0.315604
AT1G10120	AT1G10120	3	WT	FT	OK	5.75822	2.87039	-1.00438	-2.06449	0.0033	0.0206106	yes	0.498486
AT1G14210	AT1G14210	3	WT	FT	OK	25.0129	9.61334	-1.37956	-2.90686	0.0001	0.00139155	yes	0.384335
AT1G14330	AT1G14330	3	WT	FT	OK	7.99577	4.00387	-0.99784	-2.31571	0.0012	0.00970128	yes	0.500749
AT1G14460	AT1G14460	3	WT	FT	OK	4.09932	1.945	-1.07562	-2.41041	0.00025	0.00292543	yes	0.474469
AT1G15410	AT1G15410	3	WT	FT	OK	22.2757	9.40269	-1.24433	-3.14363	5e-05	0.000762072	yes	0.422105
AT1G17350	AT1G17350	3	WT	FT	OK	11.3529	4.43972	-1.35452	-2.52144	0.00015	0.00190989	yes	0.391065
AT1G18340	AT1G18340	3	WT	FT	OK	10.4308	4.06702	-1.35881	-2.85615	5e-05	0.000762072	yes	0.389905
AT1G18485	AT1G18485	3	WT	FT	OK	3.66276	2.11497	-0.792294	-1.74264	0.0107	0.0481412	yes	0.577425
AT1G18610	AT1G18610	3	WT	FT	OK	5.37176	2.57111	-1.063	-2.19501	0.0009	0.00781676	yes	0.478635
AT1G18900	AT1G18900	3	WT	FT	OK	6.73263	3.55366	-0.921863	-2.01177	0.00345	0.0213132	yes	0.527826
AT1G21060	AT1G21060	3	WT	FT	OK	8.59636	4.2033	-1.03221	-2.16522	0.00225	0.0154914	yes	0.488963
AT1G21480	AT1G21480	3	WT	FT	OK	9.34431	4.60945	-1.01949	-2.31084	0.0004	0.0041685	yes	0.493289
AT1G21830	AT1G21830	3	WT	FT	OK	24.8679	9.94893	-1.32167	-3.09354	5e-05	0.000762072	yes	0.400071
AT1G23410	AT1G23410	3	WT	FT	OK	7.8624	3.12005	-1.3334	-1.871	0.0089	0.0422462	yes	0.396832
AT1G24577	AT1G24577	3	WT	FT	OK	14.5903	5.76545	-1.3395	-2.26656	0.0016	0.011988	yes	0.395156
AT1G27030	AT1G27030	3	WT	FT	OK	29.0249	10.3743	-1.48428	-3.71382	5e-05	0.000762072	yes	0.357428
AT1G27210	AT1G27210	3	WT	FT	OK	25.0726	7.71058	-1.7012	-4.27432	5e-05	0.000762072	yes	0.30753
AT1G29720	AT1G29720	3	WT	FT	OK	12.4623	5.80432	-1.10238	-2.7186	5e-05	0.000762072	yes	0.46575
AT1G29840	AT1G29840	3	WT	FT	OK	8.44183	3.86225	-1.12811	-2.04514	0.0017	0.0125827	yes	0.457513
AT1G31850	AT1G31850	3	WT	FT	OK	7.37463	2.99922	-1.29798	-2.91063	0.0001	0.00139155	yes	0.406694
AT1G35510	AT1G35510	3	WT	FT	OK	11.3769	4.9531	-1.1997	-2.96399	5e-05	0.000762072	yes	0.435365
AT1G35780	AT1G35780	3	WT	FT	OK	13.9062	5.89643	-1.23782	-2.80072	5e-05	0.000762072	yes	0.424014
AT1G45010	AT1G45010	3	WT	FT	OK	33.558	11.3576	-1.563	-3.58043	5e-05	0.000762072	yes	0.338447
AT1G45191	AT1G45191	3	WT	FT	OK	7.61673	3.22488	-1.23993	-2.43988	0.0003	0.00333297	yes	0.423394
AT1G49580	AT1G49580	3	WT	FT	OK	5.63142	2.64404	-1.09076	-2.23612	0.0008	0.00712091	yes	0.469516
AT1G50730	AT1G50730	3	WT	FT	OK	3.87391	2.05603	-0.913931	-2.02073	0.0047	0.0266199	yes	0.530738
AT1G53390	AT1G53390	3	WT	FT	OK	5.06902	2.77041	-0.871608	-2.09002	0.003	0.0191656	yes	0.546538
AT1G57980	AT1G57980	3	WT	FT	OK	7.33519	3.14461	-1.22195	-2.61459	0.0008	0.00712091	yes	0.428702
AT1G60070	AT1G60070	3	WT	FT	OK	23.0643	7.03559	-1.71292	-4.60094	5e-05	0.000762072	yes	0.305042
AT1G60890	AT1G60890	3	WT	FT	OK	2.29098	1.20477	-0.927204	-1.75762	0.0106	0.0478088	yes	0.525875
AT1G61890	AT1G61890	3	WT	FT	OK	24.0868	8.77029	-1.45755	-3.62815	5e-05	0.000762072	yes	0.364112
AT1G62045	AT1G62045	3	WT	FT	OK	11.3632	4.24545	-1.42038	-1.89005	0.00775	0.0382302	yes	0.373614
AT1G62330	AT1G62330	3	WT	FT	OK	11.7641	4.83602	-1.2825	-3.11129	5e-05	0.000762072	yes	0.411083
AT1G62680	AT1G62680	3	WT	FT	OK	2.79524	1.41158	-0.985664	-1.91885	0.00895	0.0424102	yes	0.504994
AT1G62930	AT1G62930	3	WT	FT	OK	3.2931	1.62518	-1.01885	-1.922	0.00475	0.0268109	yes	0.493511
AT1G63130	AT1G63130	3	WT	FT	OK	3.33773	1.64075	-1.02451	-2.01149	0.0038	0.0228166	yes	0.491577
AT1G65010	AT1G65010	3	WT	FT	OK	11.6229	5.13578	-1.17832	-2.99934	5e-05	0.000762072	yes	0.441867
AT1G65370	AT1G65370	3	WT	FT	OK	21.0376	6.88502	-1.61143	-3.73104	5e-05	0.000762072	yes	0.327272
AT1G65560	AT1G65560	3	WT	FT	OK	6.46733	3.43917	-0.911112	-1.75299	0.00825	0.0400256	yes	0.531776
AT1G66430	AT1G66430	3	WT	FT	OK	31.4453	8.97969	-1.80811	-4.39959	5e-05	0.000762072	yes	0.285565
AT1G67320	AT1G67320	3	WT	FT	OK	5.19532	2.30358	-1.17333	-2.23423	0.0009	0.00781676	yes	0.443395
AT1G67720	AT1G67720	3	WT	FT	OK	3.95709	1.86074	-1.08856	-2.35945	0.00055	0.00536201	yes	0.470229
AT1G67960	AT1G67960	3	WT	FT	OK	5.50897	2.98513	-0.883989	-1.94342	0.00505	0.0280431	yes	0.541867
AT1G68260	AT1G68260	3	WT	FT	OK	34.022	11.5915	-1.5534	-3.57597	5e-05	0.000762072	yes	0.340706
AT1G68400	AT1G68400	3	WT	FT	OK	9.40579	3.80869	-1.30426	-2.9649	5e-05	0.000762072	yes	0.40493
AT1G68780	AT1G68780	3	WT	FT	OK	11.8157	4.24177	-1.47797	-3.314	5e-05	0.000762072	yes	0.358994
AT1G68810	AT1G68810	3	WT	FT	OK	9.44733	4.32707	-1.12652	-2.33696	0.0007	0.00641446	yes	0.45802
AT1G69030	AT1G69030	3	WT	FT	OK	13.5088	6.30045	-1.10037	-2.35178	0.0007	0.00641446	yes	0.466396
AT1G69420	AT1G69420	3	WT	FT	OK	24.9332	8.54176	-1.54547	-4.06062	5e-05	0.000762072	yes	0.342586
AT1G69690	AT1G69690	3	WT	FT	OK	14.9512	6.13781	-1.28446	-3.06742	5e-05	0.000762072	yes	0.410523
AT1G70280	AT1G70280	3	WT	FT	OK	33.3165	10.284	-1.69584	-4.40989	5e-05	0.000762072	yes	0.308676
AT1G70550	AT1G70550	3	WT	FT	OK	10.4502	4.25978	-1.29468	-2.83538	5e-05	0.000762072	yes	0.407627
AT1G72270	AT1G72270	3	WT	FT	OK	5.00317	2.21208	-1.17744	-2.0358	0.00325	0.0203601	yes	0.442136
AT1G72416	AT1G72416	3	WT	FT	OK	9.96103	4.82236	-1.04656	-1.95166	0.00655	0.0339257	yes	0.484123
AT1G72700	AT1G72700	3	WT	FT	OK	2.91432	1.52605	-0.933354	-2.07365	0.00255	0.0170028	yes	0.523638
AT1G73740	AT1G73740	3	WT	FT	OK	16.514	7.45352	-1.1477	-2.93105	5e-05	0.000762072	yes	0.451346
AT1G73930	AT1G73930	3	WT	FT	OK	6.76603	3.50334	-0.94958	-2.22285	0.0009	0.00781676	yes	0.517784
AT1G74780	AT1G74780	3	WT	FT	OK	6.0578	2.66117	-1.18674	-2.47388	0.0006	0.00571752	yes	0.439296
AT1G74790	AT1G74790	3	WT	FT	OK	5.95056	2.86109	-1.05646	-2.3244	0.00065	0.00607453	yes	0.48081
AT1G76280	AT1G76280	3	WT	FT	OK	6.0968	2.59852	-1.23036	-2.78529	5e-05	0.000762072	yes	0.42621
AT1G76630	AT1G76630	3	WT	FT	OK	3.53163	1.86749	-0.919236	-2.07642	0.003	0.0191656	yes	0.52879
AT1G77600	AT1G77600	3	WT	FT	OK	2.84118	1.46325	-0.957319	-2.13141	0.00165	0.0122789	yes	0.515015
AT1G77630	AT1G77630	3	WT	FT	OK	9.53258	4.33893	-1.13553	-2.52358	0.00025	0.00292543	yes	0.455168
AT1G78060	AT1G78060	3	WT	FT	OK	13.7587	6.36478	-1.11216	-2.63739	0.0001	0.00139155	yes	0.4626
AT1G78170	AT1G78170	3	WT	FT	OK	18.6441	7.49123	-1.31544	-2.84635	5e-05	0.000762072	yes	0.401802
AT1G78820	AT1G78820	3	WT	FT	OK	90.3575	19.6552	-2.20074	-5.58686	5e-05	0.000762072	yes	0.217527
AT1G78850	AT1G78850	3	WT	FT	OK	105.54	29.7349	-1.82756	-4.76738	5e-05	0.000762072	yes	0.281741
AT1G80850	AT1G80850	3	WT	FT	OK	20.6663	7.59012	-1.44508	-3.03023	5e-05	0.000762072	yes	0.36727
AT2G01070	AT2G01070	3	WT	FT	OK	14.7682	6.02082	-1.29447	-3.1629	5e-05	0.000762072	yes	0.407688
AT2G02590	AT2G02590	3	WT	FT	OK	7.86401	3.43644	-1.19435	-2.32102	0.00105	0.00881743	yes	0.436983
AT2G02910	AT2G02910	3	WT	FT	OK	6.46808	3.39788	-0.928702	-1.91367	0.0049	0.0274413	yes	0.525331
AT2G05160	AT2G05160	3	WT	FT	OK	4.69251	2.2625	-1.05244	-2.11921	0.002	0.0141973	yes	0.482151
AT2G06000	AT2G06000	3	WT	FT	OK	5.69019	3.05459	-0.897499	-1.99423	0.00425	0.0247519	yes	0.536817
AT2G10940	AT2G10940	3	WT	FT	OK	1620.09	238.577	-2.76355	-6.68107	5e-05	0.000762072	yes	0.147262
AT2G12462	AT2G12462	3	WT	FT	OK	7.86323	3.88614	-1.01679	-1.74933	0.00955	0.0443978	yes	0.494217
AT2G18890	AT2G18890	3	WT	FT	OK	9.6806	4.07163	-1.24949	-2.55378	0.00015	0.00190989	yes	0.420597
AT2G19400	AT2G19400	3	WT	FT	OK	3.40618	1.76994	-0.944452	-1.75954	0.0093	0.0436047	yes	0.519626
AT2G19880	AT2G19880	3	WT	FT	OK	11.7733	5.02597	-1.22805	-3.02046	5e-05	0.000762072	yes	0.426896
AT2G20562	AT2G20562	3	WT	FT	OK	17.7324	7.89609	-1.16718	-1.90442	0.0074	0.0370247	yes	0.445292
AT2G21830	AT2G21830	3	WT	FT	OK	6.42932	3.40374	-0.917544	-2.07893	0.0026	0.0172454	yes	0.529409
AT2G22200	AT2G22200	3	WT	FT	OK	10.8782	4.07334	-1.41716	-2.75169	0.00025	0.00292543	yes	0.37445
AT2G22530	AT2G22530	3	WT	FT	OK	2.724	1.36849	-0.993141	-2.0038	0.00335	0.0208518	yes	0.502383
AT2G26730	AT2G26730	3	WT	FT	OK	29.6881	11.4786	-1.37094	-3.5641	5e-05	0.000762072	yes	0.38664
AT2G28510	AT2G28510	3	WT	FT	OK	13.4043	5.51881	-1.28027	-2.69853	0.00015	0.00190989	yes	0.411719
AT2G30890	AT2G30890	3	WT	FT	OK	11.6643	5.35445	-1.12329	-2.17798	0.0013	0.0103323	yes	0.459046
AT2G31730	AT2G31730	3	WT	FT	OK	7.15387	2.90512	-1.30013	-2.13734	0.0034	0.0210913	yes	0.406091
AT2G32320	AT2G32320	3	WT	FT	OK	6.07074	3.28006	-0.888149	-1.95117	0.0046	0.0262429	yes	0.540306
AT2G33320	AT2G33320	3	WT	FT	OK	5.22894	2.67838	-0.965157	-2.0039	0.0027	0.017688	yes	0.512222
AT2G34170	AT2G34170	3	WT	FT	OK	14.2963	4.94157	-1.5326	-3.34391	5e-05	0.000762072	yes	0.345654
AT2G34655	AT2G34655	3	WT	FT	OK	89.0262	19.526	-2.18883	-6.09077	5e-05	0.000762072	yes	0.219329
AT2G35470	AT2G35470	3	WT	FT	OK	42.4197	12.207	-1.79702	-4.36816	5e-05	0.000762072	yes	0.287767
AT2G37100	AT2G37100	3	WT	FT	OK	14.3254	4.94257	-1.53525	-2.79064	0.00015	0.00190989	yes	0.345021
AT2G38480	AT2G38480	3	WT	FT	OK	44.3245	15.4224	-1.52308	-2.75802	0.0003	0.00333297	yes	0.347943
AT2G38695	AT2G38695	3	WT	FT	OK	10.0137	3.94252	-1.34479	-2.25765	0.0006	0.00571752	yes	0.393713
AT2G39130	AT2G39130	3	WT	FT	OK	10.3552	3.8535	-1.42612	-3.25684	5e-05	0.000762072	yes	0.372132
AT2G40530	AT2G40530	3	WT	FT	OK	13.3596	4.8414	-1.46438	-2.84359	0.0001	0.00139155	yes	0.362391
AT2G41330	AT2G41330	3	WT	FT	OK	7.93689	3.19957	-1.3107	-2.51154	0.00085	0.00747311	yes	0.403126
AT2G41770	AT2G41770	3	WT	FT	OK	7.31743	3.5973	-1.02442	-2.12116	0.0016	0.011988	yes	0.491607
AT2G44040	AT2G44040	3	WT	FT	OK	27.446	9.79686	-1.4862	-3.62695	5e-05	0.000762072	yes	0.35695
AT2G45100	AT2G45100	3	WT	FT	OK	3.34868	1.67016	-1.0036	-1.7994	0.01	0.0458941	yes	0.498752
AT2G45290	AT2G45290	3	WT	FT	OK	3.40778	1.76095	-0.952478	-1.90574	0.00405	0.0237889	yes	0.516744
AT2G45730	AT2G45730	3	WT	FT	OK	11.8614	5.72831	-1.0501	-2.12185	0.00175	0.0128318	yes	0.482937
AT2G46640	AT2G46640	3	WT	FT	OK	7.73723	3.71021	-1.06032	-1.94614	0.00395	0.0233513	yes	0.479527
AT2G46810	AT2G46810	3	WT	FT	OK	11.2718	5.37133	-1.06937	-2.17786	0.00105	0.00881743	yes	0.476528
AT2G47440	AT2G47440	3	WT	FT	OK	67.318	16.7493	-2.0069	-5.63246	5e-05	0.000762072	yes	0.248809
AT2G47630	AT2G47630	3	WT	FT	OK	13.4655	5.08405	-1.40522	-3.10116	5e-05	0.000762072	yes	0.377561
AT3G01380	AT3G01380	3	WT	FT	OK	2.70574	1.32571	-1.02926	-2.12713	0.00395	0.0233513	yes	0.489962
AT3G01680	AT3G01680	3	WT	FT	OK	24.9578	7.41615	-1.75075	-4.39307	5e-05	0.000762072	yes	0.297148
AT3G02490	AT3G02490	3	WT	FT	OK	4.66488	2.33652	-0.99748	-2.16615	0.00175	0.0128318	yes	0.500875
AT3G02890	AT3G02890	3	WT	FT	OK	3.18371	1.80809	-0.816246	-1.73075	0.0092	0.0432342	yes	0.567919
AT3G03270	AT3G03270	3	WT	FT	OK	30.4834	8.13297	-1.90617	-3.78021	5e-05	0.000762072	yes	0.2668
AT3G03840	AT3G03840	3	WT	FT	OK	52.235	15.9543	-1.71107	-3.90552	5e-05	0.000762072	yes	0.305433
AT3G05180	AT3G05180	3	WT	FT	OK	20.6776	8.23739	-1.32781	-2.7341	0.00015	0.00190989	yes	0.398373
AT3G05750	AT3G05750	3	WT	FT	OK	4.39573	2.27563	-0.949834	-1.92355	0.00415	0.0242638	yes	0.517691
AT3G06035	AT3G06035	3	WT	FT	OK	31.9674	10.7713	-1.56941	-3.30192	5e-05	0.000762072	yes	0.336946
AT3G08600	AT3G08600	3	WT	FT	OK	18.0108	6.04756	-1.57443	-3.54081	5e-05	0.000762072	yes	0.335774
AT3G08960	AT3G08960	3	WT	FT	OK	4.353	2.40067	-0.858575	-2.03658	0.003	0.0191656	yes	0.551498
AT3G09540	AT3G09540	3	WT	FT	OK	7.68712	3.59099	-1.09806	-2.13031	0.00155	0.0117253	yes	0.467144
AT3G09800	AT3G09800	3	WT	FT	OK	14.0471	5.96155	-1.23651	-2.43027	0.00055	0.00536201	yes	0.424397
AT3G10720	AT3G10720	3	WT	FT	OK	35.2818	13.3065	-1.4068	-3.53512	5e-05	0.000762072	yes	0.377149
AT3G11490	AT3G11490	3	WT	FT	OK	10.6373	4.58921	-1.21281	-2.64351	0.0001	0.00139155	yes	0.431426
AT3G13000	AT3G13000	3	WT	FT	OK	11.9744	4.32987	-1.46755	-3.37524	5e-05	0.000762072	yes	0.361594
AT3G14240	AT3G14240	3	WT	FT	OK	37.7553	12.6619	-1.57618	-4.2744	5e-05	0.000762072	yes	0.335367
AT3G15160	AT3G15160	3	WT	FT	OK	9.64016	4.82416	-0.998779	-2.34216	0.00085	0.00747311	yes	0.500423
AT3G17070	AT3G17070	3	WT	FT	OK	28.0356	9.49574	-1.56191	-3.61781	5e-05	0.000762072	yes	0.338703
AT3G17340	AT3G17340	3	WT	FT	OK	4.12918	2.15797	-0.936181	-2.1812	0.00185	0.0134099	yes	0.522615
AT3G21650	AT3G21650	3	WT	FT	OK	6.51131	3.45656	-0.913611	-2.11057	0.00335	0.0208518	yes	0.530855
AT3G25700	AT3G25700	3	WT	FT	OK	7.61193	3.7899	-1.0061	-2.02668	0.00385	0.0230245	yes	0.497889
AT3G26240	AT3G26240	3	WT	FT	OK	5.51705	2.81529	-0.970612	-2.36107	0.00045	0.00458799	yes	0.510289
AT3G26490	AT3G26490	3	WT	FT	OK	4.76031	2.33391	-1.0283	-1.94195	0.0058	0.0309358	yes	0.490285
AT3G26920	AT3G26920	3	WT	FT	OK	5.17143	2.62297	-0.979363	-1.98813	0.00475	0.0268109	yes	0.507204
AT3G27360	AT3G27360	3	WT	FT	OK	59.4458	15.4439	-1.94454	-2.09421	0.0067	0.034529	yes	0.259798
AT3G27540	AT3G27540	3	WT	FT	OK	16.7263	7.37837	-1.18074	-3.09124	5e-05	0.000762072	yes	0.441124
AT3G28220	AT3G28220	3	WT	FT	OK	104.89	22.2112	-2.23951	-5.43601	5e-05	0.000762072	yes	0.211757
AT3G28420	AT3G28420	3	WT	FT	OK	13.1294	5.70431	-1.20267	-2.33962	0.00055	0.00536201	yes	0.434468
AT3G28430	AT3G28430	3	WT	FT	OK	5.39157	2.96631	-0.862037	-2.06205	0.00325	0.0203601	yes	0.550176
AT3G29320	AT3G29320	3	WT	FT	OK	23.7024	9.79051	-1.27558	-3.09786	5e-05	0.000762072	yes	0.41306
AT3G45090	AT3G45090	3	WT	FT	OK	5.93354	2.88687	-1.03939	-2.24237	0.00065	0.00607453	yes	0.486534
AT3G45230	AT3G45230	3	WT	FT	OK	22.1557	6.71623	-1.72195	-3.28474	5e-05	0.000762072	yes	0.303138
AT3G46370	AT3G46370	3	WT	FT	OK	5.17371	2.64875	-0.965887	-2.0792	0.0024	0.0162793	yes	0.511963
AT3G49220	AT3G49220	3	WT	FT	OK	84.1051	21.0094	-2.00116	-5.21664	5e-05	0.000762072	yes	0.249799
AT3G49810	AT3G49810	3	WT	FT	OK	8.05917	3.96726	-1.02249	-2.44998	0.0004	0.0041685	yes	0.492267
AT3G51720	AT3G51720	3	WT	FT	OK	5.09765	2.26547	-1.17002	-2.09606	0.00315	0.019923	yes	0.444415
AT3G53100	AT3G53100	3	WT	FT	OK	16.0933	5.30842	-1.6001	-2.7496	0.00025	0.00292543	yes	0.329853
AT3G54910	AT3G54910	3	WT	FT	OK	5.80396	2.59176	-1.1631	-2.35001	0.00115	0.00940785	yes	0.44655
AT3G55110	AT3G55110	3	WT	FT	OK	3.37753	1.68188	-1.00589	-1.8022	0.00525	0.0288234	yes	0.497962
AT3G56270	AT3G56270	3	WT	FT	OK	6.805	3.23253	-1.07393	-2.12961	0.00155	0.0117253	yes	0.475023
AT3G56760	AT3G56760	3	WT	FT	OK	6.97389	3.1826	-1.13176	-2.40532	0.0004	0.0041685	yes	0.456359
AT3G57220	AT3G57220	3	WT	FT	OK	13.3668	5.39832	-1.30807	-3.16605	5e-05	0.000762072	yes	0.40386
AT3G57420	AT3G57420	3	WT	FT	OK	7.47071	3.43643	-1.12034	-2.61665	0.00025	0.00292543	yes	0.459987
AT3G57470	AT3G57470	3	WT	FT	OK	8.72978	4.21011	-1.05209	-2.60138	0.00025	0.00292543	yes	0.48227
AT3G59350	AT3G59350	3	WT	FT	OK	7.09757	3.74903	-0.920805	-1.9863	0.00365	0.0222073	yes	0.528213
AT3G59890	AT3G59890	3	WT	FT	OK	5.67029	2.73067	-1.05416	-1.98358	0.0029	0.0187301	yes	0.481575
AT3G60320	AT3G60320	3	WT	FT	OK	45.6062	15.9875	-1.51229	-3.97881	5e-05	0.000762072	yes	0.350555
AT3G61010	AT3G61010	3	WT	FT	OK	4.22153	2.1494	-0.97383	-1.92517	0.0046	0.0262429	yes	0.509152
AT3G61670	AT3G61670	3	WT	FT	OK	7.89327	4.01438	-0.975446	-2.32261	0.00055	0.00536201	yes	0.508583
AT3G62820	AT3G62820	3	WT	FT	OK	39.9412	14.03	-1.50937	-3.26128	5e-05	0.000762072	yes	0.351266
AT3G63510	AT3G63510	3	WT	FT	OK	9.57636	4.41692	-1.11644	-2.31398	0.0007	0.00641446	yes	0.461232
AT4G00440	AT4G00440	3	WT	FT	OK	5.57134	2.96263	-0.911148	-2.15762	0.0008	0.00712091	yes	0.531763
AT4G01220	AT4G01220	3	WT	FT	OK	9.92874	4.47287	-1.15041	-2.33055	0.00055	0.00536201	yes	0.450497
AT4G01440	AT4G01440	3	WT	FT	OK	15.2044	5.30575	-1.51886	-3.64261	5e-05	0.000762072	yes	0.348961
AT4G03250	AT4G03250	3	WT	FT	OK	5.12522	2.65071	-0.951238	-1.80059	0.0075	0.037321	yes	0.51719
AT4G04750	AT4G04750	3	WT	FT	OK	13.1049	5.01381	-1.38613	-3.11244	5e-05	0.000762072	yes	0.38259
AT4G11800	AT4G11800	3	WT	FT	OK	4.49807	2.4058	-0.902788	-2.22282	0.002	0.0141973	yes	0.534852
AT4G11900	AT4G11900	3	WT	FT	OK	5.09642	2.79913	-0.864505	-1.85232	0.00725	0.0365182	yes	0.549235
AT4G12130	AT4G12130	3	WT	FT	OK	5.53948	2.7895	-0.989745	-1.87061	0.00545	0.0295765	yes	0.503567
AT4G14096	AT4G14096	3	WT	FT	OK	4.71593	2.46922	-0.933488	-1.787	0.0057	0.0305111	yes	0.523591
AT4G15620	AT4G15620	3	WT	FT	OK	17.2618	6.87588	-1.32797	-2.62486	0.0001	0.00139155	yes	0.398329
AT4G16155	AT4G16155	3	WT	FT	OK	43.3884	14.0561	-1.62611	-4.10705	5e-05	0.000762072	yes	0.32396
AT4G17910	AT4G17910	3	WT	FT	OK	4.19948	2.19677	-0.934826	-1.75148	0.0103	0.0468404	yes	0.523105
AT4G22120	AT4G22120	3	WT	FT	OK	4.07031	1.89457	-1.10327	-2.27219	0.0007	0.00641446	yes	0.465461
AT4G22560	AT4G22560	3	WT	FT	OK	6.48754	2.95388	-1.13506	-1.86368	0.0056	0.0301128	yes	0.455316
AT4G23020	AT4G23020	3	WT	FT	OK	9.09806	4.04593	-1.16909	-2.32071	0.0004	0.0041685	yes	0.444702
AT4G23500	AT4G23500	3	WT	FT	OK	6.43946	3.41339	-0.915735	-1.81893	0.00605	0.0319282	yes	0.530074
AT4G23820	AT4G23820	3	WT	FT	OK	45.7171	10.8972	-2.06877	-5.27445	5e-05	0.000762072	yes	0.238362
AT4G24480	AT4G24480	3	WT	FT	OK	2.35833	1.18385	-0.994277	-1.88314	0.0051	0.0282541	yes	0.501987
AT4G27360	AT4G27360	3	WT	FT	OK	12.6378	5.45377	-1.21242	-1.6763	0.00805	0.0393917	yes	0.431544
AT4G27560	AT4G27560	3	WT	FT	OK	12.7286	5.47788	-1.21639	-2.76212	5e-05	0.000762072	yes	0.43036
AT4G27595	AT4G27595	3	WT	FT	OK	4.25669	2.15677	-0.980859	-2.16961	0.0019	0.013688	yes	0.506678
AT4G28330	AT4G28330	3	WT	FT	OK	8.02257	3.43707	-1.22289	-1.73415	0.0102	0.0465398	yes	0.428425
AT4G30020	AT4G30020	3	WT	FT	OK	23.6839	6.94797	-1.76924	-4.57206	5e-05	0.000762072	yes	0.293363
AT4G30350	AT4G30350	3	WT	FT	OK	5.95455	2.75492	-1.11198	-2.52406	0.0002	0.00244996	yes	0.462658
AT4G31050	AT4G31050	3	WT	FT	OK	6.12511	2.71797	-1.17221	-2.0229	0.0053	0.0290109	yes	0.443742
AT4G32000	AT4G32000	3	WT	FT	OK	5.81907	2.89686	-1.0063	-1.81418	0.00845	0.040744	yes	0.497822
AT4G32790	AT4G32790	3	WT	FT	OK	2.92074	1.42167	-1.03875	-1.783	0.0104	0.0471261	yes	0.48675
AT4G33160	AT4G33160	3	WT	FT	OK	3.93745	1.84529	-1.09341	-1.77751	0.00805	0.0393917	yes	0.468651
AT4G33400	AT4G33400	3	WT	FT	OK	3.42885	1.64704	-1.05785	-2.00424	0.0031	0.0196672	yes	0.480348
AT4G33945	AT4G33945	3	WT	FT	OK	9.63823	4.60906	-1.06429	-2.41491	0.0008	0.00712091	yes	0.478206
AT4G34560	AT4G34560	3	WT	FT	OK	38.8532	13.848	-1.48836	-3.54711	5e-05	0.000762072	yes	0.356419
AT4G34760	AT4G34760	3	WT	FT	OK	121.568	34.3763	-1.82228	-4.50768	5e-05	0.000762072	yes	0.282774
AT4G35240	AT4G35240	3	WT	FT	OK	6.50345	3.50363	-0.892354	-2.10415	0.00155	0.0117253	yes	0.538734
AT4G35320	AT4G35320	3	WT	FT	OK	98.3353	28.2873	-1.79755	-4.60848	5e-05	0.000762072	yes	0.287662
AT4G35840	AT4G35840	3	WT	FT	OK	8.45913	3.64351	-1.21518	-2.10678	0.00355	0.0217677	yes	0.430719
AT4G36850	AT4G36850	3	WT	FT	OK	45.6255	12.3486	-1.8855	-4.75023	5e-05	0.000762072	yes	0.270651
AT4G37110	AT4G37110	3	WT	FT	OK	5.96043	3.10074	-0.942803	-1.79089	0.00835	0.0403563	yes	0.520221
AT4G37380	AT4G37380	3	WT	FT	OK	4.67528	2.21507	-1.0777	-2.10169	0.00275	0.0179584	yes	0.473783
AT4G38120	AT4G38120	3	WT	FT	OK	4.31042	2.3268	-0.889483	-1.83196	0.0085	0.0409013	yes	0.539808
AT4G39900	AT4G39900	3	WT	FT	OK	11.614	5.34841	-1.11869	-2.3062	0.00065	0.00607453	yes	0.460514
AT5G01015	AT5G01015	3	WT	FT	OK	249.625	34.2879	-2.86399	-6.51397	5e-05	0.000762072	yes	0.137358
AT5G01075	AT5G01075	3	WT	FT	OK	35.0728	10.6429	-1.72046	-3.12145	5e-05	0.000762072	yes	0.303452
AT5G02410	AT5G02410	3	WT	FT	OK	5.17896	2.26341	-1.19416	-2.4914	0.00085	0.00747311	yes	0.437039
AT5G02550	AT5G02550	3	WT	FT	OK	12.8307	4.88928	-1.39191	-1.83546	0.0072	0.0362996	yes	0.381061
AT5G03130	AT5G03130	3	WT	FT	OK	17.7273	7.44143	-1.25232	-1.82621	0.0074	0.0370247	yes	0.419772
AT5G03140	AT5G03140	3	WT	FT	OK	13.4466	4.829	-1.47744	-3.60272	5e-05	0.000762072	yes	0.359124
AT5G04060	AT5G04060	3	WT	FT	OK	8.50842	4.14403	-1.03786	-2.41821	0.00045	0.00458799	yes	0.48705
AT5G04160	AT5G04160	3	WT	FT	OK	24.2167	6.9285	-1.80539	-4.38222	5e-05	0.000762072	yes	0.286104
AT5G04320	AT5G04320	3	WT	FT	OK	5.47705	2.91677	-0.909029	-1.79262	0.00735	0.0368978	yes	0.532544
AT5G05820	AT5G05820	3	WT	FT	OK	12.4909	5.4568	-1.19475	-2.86052	0.0001	0.00139155	yes	0.436862
AT5G05960	AT5G05960	3	WT	FT	OK	160.489	37.0428	-2.11521	-4.98831	5e-05	0.000762072	yes	0.230812
AT5G06270	AT5G06270	3	WT	FT	OK	13.4759	6.35027	-1.0855	-2.24546	0.00115	0.00940785	yes	0.471232
AT5G06970	AT5G06970	3	WT	FT	OK	9.49074	4.63115	-1.03515	-2.66044	0.0001	0.00139155	yes	0.487965
AT5G07870	AT5G07870	3	WT	FT	OK	8.82442	3.44761	-1.3559	-2.74622	5e-05	0.000762072	yes	0.39069
AT5G10020	AT5G10020	3	WT	FT	OK	4.12586	2.0305	-1.02286	-2.24267	0.0005	0.00497164	yes	0.49214
AT5G11230	AT5G11230	3	WT	FT	OK	7.06196	2.81761	-1.32559	-2.41086	0.0007	0.00641446	yes	0.398984
AT5G11890	AT5G11890	3	WT	FT	OK	13.9926	6.17135	-1.18101	-2.53786	0.0003	0.00333297	yes	0.441044
AT5G12050	AT5G12050	3	WT	FT	OK	73.5339	20.095	-1.87157	-4.95682	5e-05	0.000762072	yes	0.273275
AT5G13140	AT5G13140	3	WT	FT	OK	121.103	21.6327	-2.48496	-6.12415	5e-05	0.000762072	yes	0.178631
AT5G13400	AT5G13400	3	WT	FT	OK	14.4838	5.44208	-1.41221	-2.29959	0.0021	0.014717	yes	0.375736
AT5G14790	AT5G14790	3	WT	FT	OK	18.3727	7.96957	-1.20499	-2.98204	5e-05	0.000762072	yes	0.433772
AT5G16280	AT5G16280	3	WT	FT	OK	5.9877	3.11432	-0.943084	-2.40025	0.0004	0.0041685	yes	0.52012
AT5G16870	AT5G16870	3	WT	FT	OK	11.4258	5.54096	-1.04409	-1.87087	0.00675	0.0347215	yes	0.484952
AT5G17620	AT5G17620	3	WT	FT	OK	6.8028	3.20659	-1.08509	-2.00285	0.00385	0.0230245	yes	0.471363
AT5G17700	AT5G17700	3	WT	FT	OK	5.68298	2.81034	-1.0159	-2.14086	0.00195	0.0139566	yes	0.494519
AT5G18060	AT5G18060	3	WT	FT	OK	51.6947	12.1012	-2.09487	-4.1826	5e-05	0.000762072	yes	0.23409
AT5G18460	AT5G18460	3	WT	FT	OK	12.467	4.53032	-1.46043	-3.327	0.0001	0.00139155	yes	0.363385
AT5G18860	AT5G18860	3	WT	FT	OK	7.42641	3.18391	-1.22187	-2.82307	5e-05	0.000762072	yes	0.428728
AT5G19670	AT5G19670	3	WT	FT	OK	3.06982	1.53405	-1.00081	-1.87977	0.0064	0.0333164	yes	0.49972
AT5G19730	AT5G19730	3	WT	FT	OK	18.5583	7.68699	-1.27157	-2.79434	5e-05	0.000762072	yes	0.414208
AT5G23820	AT5G23820	3	WT	FT	OK	247.394	48.1149	-2.36225	-6.32383	5e-05	0.000762072	yes	0.194487
AT5G24000	AT5G24000	3	WT	FT	OK	4.70493	2.34828	-1.00257	-1.80608	0.00635	0.0331399	yes	0.499111
AT5G25460	AT5G25460	3	WT	FT	OK	153.584	37.4343	-2.03659	-5.26326	5e-05	0.000762072	yes	0.243738
AT5G27490	AT5G27490	3	WT	FT	OK	9.4803	3.76657	-1.33168	-2.70218	0.0003	0.00333297	yes	0.397305
AT5G38380	AT5G38380	3	WT	FT	OK	15.318	6.95173	-1.13979	-2.89739	0.0001	0.00139155	yes	0.453828
AT5G38590	AT5G38590	3	WT	FT	OK	5.02465	2.49797	-1.00827	-2.05462	0.0039	0.0231973	yes	0.497143
AT5G38880	AT5G38880	3	WT	FT	OK	8.2296	3.70847	-1.15	-2.83026	5e-05	0.000762072	yes	0.450626
AT5G39980	AT5G39980	3	WT	FT	OK	3.56695	1.66086	-1.10276	-2.14177	0.0027	0.017688	yes	0.465625
AT5G40150	AT5G40150	3	WT	FT	OK	24.6142	7.66592	-1.68296	-4.0204	5e-05	0.000762072	yes	0.311443
AT5G40830	AT5G40830	3	WT	FT	OK	17.4121	6.40631	-1.44252	-3.44348	5e-05	0.000762072	yes	0.367923
AT5G41900	AT5G41900	3	WT	FT	OK	10.208	4.2073	-1.27874	-2.75184	5e-05	0.000762072	yes	0.412157
AT5G43140	AT5G43140	3	WT	FT	OK	17.1342	6.54165	-1.38915	-2.83386	5e-05	0.000762072	yes	0.381789
AT5G43745	AT5G43745	3	WT	FT	OK	17.1708	6.72467	-1.35242	-3.31611	5e-05	0.000762072	yes	0.391634
AT5G44050	AT5G44050	3	WT	FT	OK	13.1783	5.79618	-1.18498	-2.71476	5e-05	0.000762072	yes	0.439828
AT5G44260	AT5G44260	3	WT	FT	OK	9.36353	4.20049	-1.15649	-2.51938	0.00185	0.0134099	yes	0.448601
AT5G44530	AT5G44530	3	WT	FT	OK	58.6723	20.0586	-1.54846	-4.34202	5e-05	0.000762072	yes	0.341875
AT5G44670	AT5G44670	3	WT	FT	OK	11.5916	5.17707	-1.16288	-2.65744	0.0001	0.00139155	yes	0.446623
AT5G44680	AT5G44680	3	WT	FT	OK	41.7748	13.1724	-1.66511	-4.18119	5e-05	0.000762072	yes	0.315319
AT5G45470	AT5G45470	3	WT	FT	OK	7.12498	3.60656	-0.98226	-2.33858	0.00055	0.00536201	yes	0.506185
AT5G45950	AT5G45950	3	WT	FT	OK	94.5125	24.1996	-1.96552	-5.23563	5e-05	0.000762072	yes	0.256047
AT5G47900	AT5G47900	3	WT	FT	OK	11.6301	5.00398	-1.21671	-2.76633	0.0001	0.00139155	yes	0.430261
AT5G48120	AT5G48120	3	WT	FT	OK	3.8487	2.08888	-0.881644	-2.07067	0.00295	0.018949	yes	0.542749
AT5G49280	AT5G49280	3	WT	FT	OK	10.1355	4.55008	-1.15546	-2.11907	0.004	0.0235624	yes	0.448925
AT5G51150	AT5G51150	3	WT	FT	OK	10.8213	4.26665	-1.34271	-3.17417	5e-05	0.000762072	yes	0.394283
AT5G52280	AT5G52280	3	WT	FT	OK	6.89467	2.80948	-1.29518	-2.84784	0.00015	0.00190989	yes	0.407486
AT5G53590	AT5G53590	3	WT	FT	OK	14.1791	6.04005	-1.23113	-2.53158	0.00015	0.00190989	yes	0.425983
AT5G56730	AT5G56730	3	WT	FT	OK	3.05386	1.51253	-1.01367	-1.95823	0.00295	0.018949	yes	0.495285
AT5G57100	AT5G57100	3	WT	FT	OK	5.11065	2.35657	-1.11682	-2.14357	0.0014	0.0108548	yes	0.46111
AT5G58410	AT5G58410	3	WT	FT	OK	3.1112	1.83406	-0.762432	-1.85037	0.00705	0.0358064	yes	0.589502
AT5G60800	AT5G60800	3	WT	FT	OK	9.92088	4.04132	-1.29564	-2.46674	0.00025	0.00292543	yes	0.407355
AT5G61570	AT5G61570	3	WT	FT	OK	6.95758	3.13227	-1.15138	-2.18525	0.00145	0.011148	yes	0.450195
AT5G62280	AT5G62280	3	WT	FT	OK	20.7849	7.94324	-1.38774	-2.93125	5e-05	0.000762072	yes	0.382164
AT5G62720	AT5G62720	3	WT	FT	OK	68.8025	15.42	-2.15766	-5.51131	5e-05	0.000762072	yes	0.22412
AT5G64780	AT5G64780	3	WT	FT	OK	14.3586	6.26793	-1.19586	-2.24253	0.0009	0.00781676	yes	0.436528
AT5G65290	AT5G65290	3	WT	FT	OK	4.26796	2.10596	-1.01907	-2.17377	0.00215	0.0149909	yes	0.493435
AT5G65360	AT5G65360	3	WT	FT	OK	54.4527	17.2768	-1.65616	-3.80881	5e-05	0.000762072	yes	0.317281
AT5G66005	AT5G66005	3	WT	FT	OK	11.9513	4.35062	-1.45788	-2.68961	0.0003	0.00333297	yes	0.364029
AT5G66520	AT5G66520	3	WT	FT	OK	15.7385	6.74453	-1.22251	-2.94309	5e-05	0.000762072	yes	0.428537
AT5G66580	AT5G66580	3	WT	FT	OK	57.3047	18.5135	-1.63008	-4.00394	5e-05	0.000762072	yes	0.323071
AT5G66600	AT5G66600	3	WT	FT	OK	3.41143	1.72282	-0.985604	-1.77721	0.00635	0.0331399	yes	0.505014
ATCSLC08	AT2G24630	3	WT	FT	OK	3.82298	1.95163	-0.970021	-1.98656	0.00315	0.019923	yes	0.5105
ATKDSA2	AT1G16340	3	WT	FT	OK	10.1784	4.63196	-1.13582	-2.2846	0.0006	0.00571752	yes	0.455077
ATL63	AT5G58580	3	WT	FT	OK	7.68617	3.36086	-1.19344	-1.97489	0.00435	0.0251564	yes	0.437261
ATNFXL2	AT5G05660	3	WT	FT	OK	6.20091	3.12472	-0.988753	-2.38431	0.00045	0.00458799	yes	0.503913
AtPOT1a	AT2G05210	3	WT	FT	OK	7.7594	3.83506	-1.01669	-2.30763	0.0009	0.00781676	yes	0.494247
ATTPS6	AT1G68020	3	WT	FT	OK	7.38491	3.8901	-0.924773	-2.27035	0.00055	0.00536201	yes	0.526763
ATX2	AT1G05830	3	WT	FT	OK	4.31915	2.35539	-0.874785	-2.07387	0.0026	0.0172454	yes	0.545336
BAM5	AT4G15210	3	WT	FT	OK	25.6041	9.66261	-1.40589	-2.8784	5e-05	0.000762072	yes	0.377385
BAS1	AT2G26710	3	WT	FT	OK	6.48239	3.3563	-0.949652	-2.00463	0.00305	0.0194247	yes	0.517757
BCAT-1	AT1G10060	3	WT	FT	OK	4.30059	2.04735	-1.07078	-1.90468	0.00475	0.0268109	yes	0.476063
BDG1	AT1G64670	3	WT	FT	OK	13.392	4.92161	-1.44416	-3.2685	5e-05	0.000762072	yes	0.367504
BETA-OHASE 2	AT5G52570	3	WT	FT	OK	49.7624	12.6096	-1.98054	-3.09049	5e-05	0.000762072	yes	0.253396
BGAL3	AT4G36360	3	WT	FT	OK	23.1187	8.02027	-1.52734	-3.84142	5e-05	0.000762072	yes	0.346917
BGLU33	AT2G32860	3	WT	FT	OK	46.12	12.5273	-1.88031	-4.86771	5e-05	0.000762072	yes	0.271624
BGLU42	AT5G36890	3	WT	FT	OK	6.63424	3.19651	-1.05343	-2.20132	0.00165	0.0122789	yes	0.48182
BHLH32	AT3G25710	3	WT	FT	OK	13.0912	4.467	-1.55122	-3.24267	5e-05	0.000762072	yes	0.341222
BME3	AT3G54810	3	WT	FT	OK	19.3378	6.34946	-1.60672	-3.84268	5e-05	0.000762072	yes	0.328344
BRXL4	AT5G20540	3	WT	FT	OK	4.5997	2.31662	-0.989516	-1.69268	0.01115	0.0497178	yes	0.503646
BSK2	AT5G46570	3	WT	FT	OK	8.97696	3.43102	-1.38759	-2.98256	5e-05	0.000762072	yes	0.382203
BUD2	AT5G18930	3	WT	FT	OK	7.16637	3.13077	-1.19473	-2.44368	0.00115	0.00940785	yes	0.43687
CAX11	AT1G08960	3	WT	FT	OK	5.42093	2.50997	-1.11087	-2.32874	0.0012	0.00970128	yes	0.463015
CDA1	AT2G19570	3	WT	FT	OK	15.5823	7.01006	-1.15241	-2.53035	0.00035	0.0037641	yes	0.449873
CER1	AT1G02205	3	WT	FT	OK	78.1852	15.6614	-2.31968	-5.69561	5e-05	0.000762072	yes	0.200312
CHL	AT3G47860	3	WT	FT	OK	15.7369	5.27218	-1.57768	-3.44052	5e-05	0.000762072	yes	0.33502
CHR17	AT5G18620	3	WT	FT	OK	4.4896	2.37517	-0.918559	-2.06856	0.0021	0.014717	yes	0.529038
ckl10	AT3G23340	3	WT	FT	OK	6.48778	2.73103	-1.24828	-2.48837	0.0004	0.0041685	yes	0.42095
CKX4	AT4G29740	3	WT	FT	OK	7.53675	3.7018	-1.02572	-2.25621	0.0017	0.0125827	yes	0.491167
CKX6	AT3G63440	3	WT	FT	OK	10.1175	3.93541	-1.36227	-3.03503	5e-05	0.000762072	yes	0.388971
CLASP	AT2G20190	3	WT	FT	OK	12.6623	6.02871	-1.07062	-2.8758	5e-05	0.000762072	yes	0.476115
CLE41	AT3G24770	3	WT	FT	OK	44.9775	11.0281	-2.02801	-4.65484	5e-05	0.000762072	yes	0.245191
CLE43	AT1G25425	3	WT	FT	OK	22.4683	7.56673	-1.57015	-2.77838	0.0002	0.00244996	yes	0.336774
CLT1	AT5G19380	3	WT	FT	OK	5.93215	3.23209	-0.876087	-1.83264	0.0095	0.0442903	yes	0.544843
CMPG2	AT5G64660	3	WT	FT	OK	6.19121	2.70659	-1.19375	-2.3391	0.0017	0.0125827	yes	0.437167
CPI1	AT5G50375	3	WT	FT	OK	6.52324	3.14866	-1.05085	-2.00906	0.0026	0.0172454	yes	0.482683
CPSF160	AT5G51660	3	WT	FT	OK	3.49121	1.67741	-1.0575	-2.45819	0.0005	0.00497164	yes	0.480467
CRR21	AT5G55740	3	WT	FT	OK	16.1293	6.40306	-1.33285	-3.48947	5e-05	0.000762072	yes	0.396983
CSLA07	AT2G35650	3	WT	FT	OK	8.17049	3.57889	-1.19091	-2.64274	0.00015	0.00190989	yes	0.438026
CSLC5	AT4G31590	3	WT	FT	OK	16.7172	5.33907	-1.64667	-4.04445	5e-05	0.000762072	yes	0.319376
CYL1	AT5G13690	3	WT	FT	OK	4.91043	2.27798	-1.1081	-2.1987	0.00115	0.00940785	yes	0.463906
CYP708A3	AT1G78490	3	WT	FT	OK	11.4419	4.76863	-1.26268	-2.87587	0.0001	0.00139155	yes	0.416769
CYP77A4	AT5G04660	3	WT	FT	OK	9.66477	4.69126	-1.04276	-2.24228	0.0014	0.0108548	yes	0.485398
DBP1	AT2G25620	3	WT	FT	OK	8.24341	3.90776	-1.0769	-2.27423	0.00095	0.00813524	yes	0.474047
DGK7	AT4G30340	3	WT	FT	OK	11.5394	5.21882	-1.14478	-2.67911	5e-05	0.000762072	yes	0.452261
DOT3	AT5G10250	3	WT	FT	OK	3.7094	1.72206	-1.10705	-1.93951	0.00535	0.0291973	yes	0.464242
DRT100	AT3G12610	3	WT	FT	OK	111.103	31.0843	-1.83764	-5.06418	5e-05	0.000762072	yes	0.279779
EMB976	AT5G27270	3	WT	FT	OK	4.04214	2.26072	-0.83834	-1.90084	0.00465	0.0264093	yes	0.559288
ER-ANT1	AT5G17400	3	WT	FT	OK	9.66044	4.81929	-1.00327	-2.08995	0.00195	0.0139566	yes	0.498869
ERD3	AT4G19120	3	WT	FT	OK	17.2355	6.29235	-1.45371	-3.6555	5e-05	0.000762072	yes	0.365081
EXL3	AT5G51550	3	WT	FT	OK	91.3947	24.9666	-1.87211	-4.99843	5e-05	0.000762072	yes	0.273173
EXO70D1	AT1G72470	3	WT	FT	OK	4.77692	2.30177	-1.05334	-2.08769	0.00265	0.0174855	yes	0.481852
EXP3	AT2G37640	3	WT	FT	OK	45.643	11.6078	-1.9753	-4.92075	5e-05	0.000762072	yes	0.254317
EXPA5	AT3G29030	3	WT	FT	OK	152.471	25.2052	-2.59674	-6.83192	5e-05	0.000762072	yes	0.165311
F3H	AT3G51240	3	WT	FT	OK	28.7097	11.4296	-1.32877	-3.03556	5e-05	0.000762072	yes	0.398109
FAD3	AT2G29980	3	WT	FT	OK	55.8708	15.8272	-1.81969	-4.68926	5e-05	0.000762072	yes	0.283282
FBL17	AT3G54650	3	WT	FT	OK	7.63896	3.2597	-1.22864	-2.64748	0.00015	0.00190989	yes	0.42672
FH6	AT5G67470	3	WT	FT	OK	6.47529	3.2406	-0.998687	-2.20961	0.00075	0.00677839	yes	0.500456
FLA8	AT2G45470	3	WT	FT	OK	234.223	52.5248	-2.15681	-5.47249	5e-05	0.000762072	yes	0.224251
FLA9	AT1G03870	3	WT	FT	OK	111.781	26.1233	-2.09727	-5.49637	5e-05	0.000762072	yes	0.233701
FMO GS-OX2	AT1G62540	3	WT	FT	OK	13.2939	4.80556	-1.46799	-3.276	5e-05	0.000762072	yes	0.361486
FPS2	AT4G17190	3	WT	FT	OK	14.0447	5.71511	-1.29717	-2.86622	0.00015	0.00190989	yes	0.406923
FRS2	AT2G32250	3	WT	FT	OK	3.62867	1.97924	-0.874494	-1.87478	0.00555	0.0299221	yes	0.545445
FRUCT5	AT1G55120	3	WT	FT	OK	6.27537	2.88854	-1.11936	-2.26946	0.00135	0.0106221	yes	0.460298
FT1	AT2G03220	3	WT	FT	OK	5.74658	2.89609	-0.988599	-1.98897	0.00295	0.018949	yes	0.503968
FUC1	AT2G28100	3	WT	FT	OK	6.28528	2.99797	-1.06799	-1.80543	0.0088	0.0418801	yes	0.476983
G6PD2	AT5G13110	3	WT	FT	OK	6.7672	3.36352	-1.00859	-2.17604	0.0012	0.00970128	yes	0.497033
G6PD6	AT5G40760	3	WT	FT	OK	8.78624	4.1146	-1.09449	-2.45513	0.00025	0.00292543	yes	0.4683
GAE4	AT2G45310	3	WT	FT	OK	8.65185	3.98645	-1.11791	-2.39107	0.0011	0.00913949	yes	0.460763
GAI	AT1G14920	3	WT	FT	OK	26.5447	9.01156	-1.55858	-4.05472	5e-05	0.000762072	yes	0.339486
GalAK	AT3G10700	3	WT	FT	OK	6.66162	3.31735	-1.00584	-2.02098	0.00215	0.0149909	yes	0.497979
GATA15	AT3G06740	3	WT	FT	OK	22.3362	9.18902	-1.2814	-2.63154	0.0001	0.00139155	yes	0.411396
GATA6	AT3G51080	3	WT	FT	OK	14.1648	4.80276	-1.56037	-3.14838	5e-05	0.000762072	yes	0.339063
GATL3	AT1G13250	3	WT	FT	OK	23.1227	7.33555	-1.65633	-3.79911	5e-05	0.000762072	yes	0.317245
GBF2	AT4G01120	3	WT	FT	OK	13.459	6.05067	-1.15341	-2.72958	5e-05	0.000762072	yes	0.449563
GH9C2	AT1G64390	3	WT	FT	OK	45.1164	14.4712	-1.64047	-4.22407	5e-05	0.000762072	yes	0.320753
GIS	AT3G58070	3	WT	FT	OK	7.84068	3.21996	-1.28394	-2.13389	0.0019	0.013688	yes	0.410674
GlcNA.1UT2	AT2G35020	3	WT	FT	OK	13.0596	4.51191	-1.5333	-3.42843	5e-05	0.000762072	yes	0.345486
GLY1	AT2G40690	3	WT	FT	OK	6.33776	2.70096	-1.2305	-2.4351	0.0005	0.00497164	yes	0.426169
GLYR2	AT1G17650	3	WT	FT	OK	29.3752	11.4015	-1.36537	-3.22697	5e-05	0.000762072	yes	0.388134
GNL1	AT5G39500	3	WT	FT	OK	4.43208	2.29442	-0.949854	-2.3272	0.0006	0.00571752	yes	0.517685
HA5	AT2G24520	3	WT	FT	OK	3.67423	2.06474	-0.831482	-1.79699	0.009	0.042537	yes	0.561952
HB25	AT5G65410	3	WT	FT	OK	10.9059	4.659	-1.22702	-2.39649	0.00115	0.00940785	yes	0.4272
HB-8	AT4G32880	3	WT	FT	OK	6.26532	3.08163	-1.02369	-2.39001	0.00045	0.00458799	yes	0.491855
HEN1	AT4G20910	3	WT	FT	OK	3.65591	2.09778	-0.801365	-1.75587	0.00855	0.0409982	yes	0.573805
HHP1	AT5G20270	3	WT	FT	OK	35.085	12.6594	-1.47064	-3.77972	5e-05	0.000762072	yes	0.360821
HK2	AT5G35750	3	WT	FT	OK	5.42504	2.87448	-0.916335	-2.23584	0.0009	0.00781676	yes	0.529854
HMGB6	AT5G23420	3	WT	FT	OK	20.1763	8.23608	-1.29263	-2.8996	5e-05	0.000762072	yes	0.408206
HOS1	AT2G39810	3	WT	FT	OK	7.05797	3.65397	-0.949789	-2.28709	0.00105	0.00881743	yes	0.517708
HPA1	AT5G10330	3	WT	FT	OK	7.61924	3.68512	-1.04794	-2.15881	0.0012	0.00970128	yes	0.48366
HTA11	AT3G54560	3	WT	FT	OK	29.5339	8.05558	-1.87431	-3.6817	5e-05	0.000762072	yes	0.272757
HTA13	AT3G20670	3	WT	FT	OK	30.1916	10.6007	-1.50999	-1.92183	0.0069	0.0352401	yes	0.351114
HTA6	AT5G59870	3	WT	FT	OK	72.6185	18.972	-1.93646	-4.56197	5e-05	0.000762072	yes	0.261256
HTA8	AT2G38810	3	WT	FT	OK	16.433	6.63538	-1.30835	-2.32727	0.001	0.00847967	yes	0.403784
HVA22H	AT1G19950	3	WT	FT	OK	5.43096	2.78939	-0.961256	-1.71099	0.00975	0.045048	yes	0.513609
HVT1	AT2G30800	3	WT	FT	OK	3.88175	2.09669	-0.888595	-2.04341	0.0023	0.015737	yes	0.54014
HWS	AT3G61590	3	WT	FT	OK	11.8444	5.60696	-1.07892	-2.56733	0.00025	0.00292543	yes	0.473385
IAA5	AT1G15580	3	WT	FT	OK	16.4287	5.6471	-1.54063	-2.61806	0.00035	0.0037641	yes	0.343734
IBS1	AT1G18670	3	WT	FT	OK	3.16629	1.52072	-1.05804	-2.01392	0.0039	0.0231973	yes	0.480284
IQD11	AT5G13460	3	WT	FT	OK	7.63638	3.66702	-1.05828	-2.16003	0.0009	0.00781676	yes	0.480204
IQD5	AT3G22190	3	WT	FT	OK	6.01904	2.95321	-1.02725	-1.97614	0.00375	0.0226402	yes	0.490645
KAS III	AT1G62640	3	WT	FT	OK	18.0731	7.92952	-1.18854	-2.9174	5e-05	0.000762072	yes	0.438747
KAT1	AT5G46240	3	WT	FT	OK	10.6638	3.96605	-1.42695	-3.34196	5e-05	0.000762072	yes	0.371917
KCS11	AT2G26640	3	WT	FT	OK	9.48923	4.35953	-1.12212	-2.3887	0.00045	0.00458799	yes	0.459419
KCS4	AT1G19440	3	WT	FT	OK	11.453	4.5785	-1.32278	-3.06986	5e-05	0.000762072	yes	0.399764
KCS8	AT2G15090	3	WT	FT	OK	8.75524	3.49552	-1.32464	-2.83023	5e-05	0.000762072	yes	0.399249
KUP5	AT4G33530	3	WT	FT	OK	16.119	5.86018	-1.45975	-3.88337	5e-05	0.000762072	yes	0.363557
LACS2	AT1G49430	3	WT	FT	OK	13.6701	5.34529	-1.35469	-3.28852	5e-05	0.000762072	yes	0.391021
LACS9	AT1G77590	3	WT	FT	OK	27.0681	8.49588	-1.67176	-4.33026	5e-05	0.000762072	yes	0.313871
LAG1	AT3G25540	3	WT	FT	OK	15.979	6.87474	-1.2168	-3.25059	5e-05	0.000762072	yes	0.430236
LOH2	AT3G19260	3	WT	FT	OK	7.02609	3.07736	-1.19103	-2.50415	0.00075	0.00677839	yes	0.43799
LRR1	AT5G16590	3	WT	FT	OK	17.31	6.66578	-1.37676	-3.46954	5e-05	0.000762072	yes	0.385083
LSH4	AT3G23290	3	WT	FT	OK	6.18343	2.62102	-1.23828	-1.9519	0.0106	0.0478088	yes	0.423878
LTA2	AT3G25860	3	WT	FT	OK	41.9312	15.2155	-1.46248	-3.7445	5e-05	0.000762072	yes	0.362868
LTI78	AT5G52310	3	WT	FT	OK	4.07836	1.98041	-1.04219	-2.07911	0.00225	0.0154914	yes	0.48559
MAP70-1	AT1G68060	3	WT	FT	OK	8.82717	4.07799	-1.11409	-2.60701	5e-05	0.000762072	yes	0.461982
MAP70-2	AT1G24764	3	WT	FT	OK	4.41087	2.38296	-0.888306	-1.69997	0.0104	0.0471261	yes	0.540247
MAPKKK7	AT3G13530	3	WT	FT	OK	4.55987	2.49065	-0.87247	-2.07981	0.002	0.0141973	yes	0.546211
MCA1	AT4G35920	3	WT	FT	OK	27.9947	10.8506	-1.36738	-3.54675	5e-05	0.000762072	yes	0.387595
MDAR6	AT1G63940	3	WT	FT	OK	40.3256	14.5646	-1.46922	-3.77446	5e-05	0.000762072	yes	0.361175
MED8	AT2G03070	3	WT	FT	OK	6.22527	3.06879	-1.02047	-2.18905	0.0016	0.011988	yes	0.492957
MES11	AT3G29770	3	WT	FT	OK	6.4356	3.01647	-1.09321	-2.12891	0.00295	0.018949	yes	0.468716
MES8	AT2G23590	3	WT	FT	OK	6.63996	2.82252	-1.23419	-1.80943	0.0071	0.0359274	yes	0.425081
MOD1	AT2G05990	3	WT	FT	OK	48.7052	14.6159	-1.73654	-4.44459	5e-05	0.000762072	yes	0.300089
MPK12	AT2G46070	3	WT	FT	OK	14.4912	6.07033	-1.25533	-2.76414	5e-05	0.000762072	yes	0.418898
MPK20	AT2G42880	3	WT	FT	OK	17.3433	7.6234	-1.18587	-3.03339	5e-05	0.000762072	yes	0.439559
MSRB6	AT4G04840	3	WT	FT	OK	233.161	47.4906	-2.29561	-5.25431	5e-05	0.000762072	yes	0.203682
MTN2	AT4G34840	3	WT	FT	OK	6.76173	3.5182	-0.942553	-1.74139	0.00825	0.0400256	yes	0.520311
MYB43	AT5G16600	3	WT	FT	OK	4.72809	2.09812	-1.17216	-1.77016	0.0101	0.0462115	yes	0.443756
NAC035	AT2G02450	3	WT	FT	OK	8.44024	3.42748	-1.30014	-2.51224	0.0006	0.00571752	yes	0.406088
NAGK	AT3G57560	3	WT	FT	OK	31.5133	11.7053	-1.4288	-3.54424	5e-05	0.000762072	yes	0.37144
NEK2	AT3G04810	3	WT	FT	OK	10.1068	4.69994	-1.10461	-2.08749	0.0025	0.0167235	yes	0.465028
NEK6	AT3G44200	3	WT	FT	OK	6.3306	3.32779	-0.92778	-2.20342	0.00095	0.00813524	yes	0.525667
NPGR1	AT1G27460	3	WT	FT	OK	5.48679	2.45627	-1.15949	-2.47641	0.00065	0.00607453	yes	0.44767
NPH3	AT5G64330	3	WT	FT	OK	10.3655	5.05139	-1.03704	-1.67835	0.0112	0.0498868	yes	0.487327
NST-K1	AT4G39390	3	WT	FT	OK	6.10565	2.6837	-1.18592	-2.32629	0.00105	0.00881743	yes	0.439544
OFP15	AT2G36050	3	WT	FT	OK	7.47302	3.44034	-1.11914	-2.08924	0.00495	0.0276555	yes	0.460368
PAI1	AT1G07780	3	WT	FT	OK	5.9719	3.00909	-0.988862	-1.74796	0.0065	0.0337304	yes	0.503875
PAL1	AT2G37040	3	WT	FT	OK	102.541	21.377	-2.26207	-5.22429	5e-05	0.000762072	yes	0.208473
PAO4	AT1G65840	3	WT	FT	OK	14.0774	5.32992	-1.4012	-3.42147	5e-05	0.000762072	yes	0.378615
PAP2	AT4G29080	3	WT	FT	OK	29.2431	11.475	-1.34961	-3.34855	5e-05	0.000762072	yes	0.3924
PAP3	AT1G14700	3	WT	FT	OK	39.0028	9.85731	-1.98431	-4.72955	5e-05	0.000762072	yes	0.252733
PAR2	AT3G58850	3	WT	FT	OK	36.7347	10.2573	-1.84049	-3.6954	5e-05	0.000762072	yes	0.279226
PAT2	AT3G55480	3	WT	FT	OK	7.73393	3.16948	-1.28696	-2.52786	0.0013	0.0103323	yes	0.409815
PBS3	AT5G13320	3	WT	FT	OK	3.24271	1.60369	-1.0158	-1.76436	0.0078	0.0384194	yes	0.494552
PC-MYB1	AT4G32730	3	WT	FT	OK	2.52729	1.28373	-0.977246	-1.86958	0.00445	0.0255553	yes	0.507947
PCS1	AT5G02190	3	WT	FT	OK	5.42004	2.45409	-1.14312	-2.09922	0.00345	0.0213132	yes	0.452781
PD1	AT2G27820	3	WT	FT	OK	25.6704	10.3798	-1.30632	-3.19375	5e-05	0.000762072	yes	0.404349
PDLP2	AT1G04520	3	WT	FT	OK	13.6018	5.36436	-1.34232	-2.86634	5e-05	0.000762072	yes	0.394386
PEPR1	AT1G73080	3	WT	FT	OK	3.80732	1.97555	-0.946526	-2.04444	0.00245	0.0164895	yes	0.518882
PFK6	AT4G32840	3	WT	FT	OK	5.56743	2.35215	-1.24303	-2.468	0.0006	0.00571752	yes	0.422484
PGL5	AT5G24420	3	WT	FT	OK	60.8765	20.2216	-1.58999	-3.74787	5e-05	0.000762072	yes	0.332174
PHYD	AT4G16250	3	WT	FT	OK	2.59474	1.43139	-0.858172	-1.73031	0.0097	0.0448421	yes	0.551651
PIN7	AT1G23080	3	WT	FT	OK	34.3966	11.6943	-1.55646	-4.05553	5e-05	0.000762072	yes	0.339984
PIP5K1	AT1G21980	3	WT	FT	OK	8.66669	4.30775	-1.00855	-2.44343	0.0004	0.0041685	yes	0.497047
PIR121	AT5G18410	3	WT	FT	OK	5.89029	3.14214	-0.906593	-2.22723	0.00055	0.00536201	yes	0.533444
PLP9	AT3G63200	3	WT	FT	OK	18.9911	5.98436	-1.66605	-3.76162	5e-05	0.000762072	yes	0.315114
PNT1	AT5G22130	3	WT	FT	OK	3.33775	1.71	-0.964883	-1.7925	0.01	0.0458941	yes	0.512321
POR	AT4G39920	3	WT	FT	OK	7.47219	3.28324	-1.18641	-2.33351	0.0009	0.00781676	yes	0.439395
PPa4	AT3G53620	3	WT	FT	OK	52.0928	11.797	-2.14266	-5.49587	5e-05	0.000762072	yes	0.226461
PPC3	AT3G14940	3	WT	FT	OK	5.96008	3.08856	-0.9484	-2.23731	0.0013	0.0103323	yes	0.518208
PRAF1	AT1G76950	3	WT	FT	OK	5.07146	2.78061	-0.867001	-2.08092	0.00215	0.0149909	yes	0.548286
PREP2	AT1G49630	3	WT	FT	OK	7.30954	3.16989	-1.20535	-2.93113	5e-05	0.000762072	yes	0.433665
PUB25	AT3G19380	3	WT	FT	OK	27.794	9.86846	-1.49388	-4.09801	5e-05	0.000762072	yes	0.355057
QUL1	AT1G13860	3	WT	FT	OK	5.23112	2.61876	-0.998234	-2.2356	0.00155	0.0117253	yes	0.500612
RALFL34	AT5G67070	3	WT	FT	OK	186.202	33.6242	-2.4693	-6.39872	5e-05	0.000762072	yes	0.180579
RAPTOR2	AT5G01770	3	WT	FT	OK	3.21901	1.57961	-1.02704	-2.31556	0.00065	0.00607453	yes	0.490713
RBL13	AT3G59520	3	WT	FT	OK	6.98853	3.5332	-0.984015	-2.02996	0.0044	0.02533	yes	0.505571
RBL6	AT1G12750	3	WT	FT	OK	10.8846	4.53844	-1.26202	-2.62965	5e-05	0.000762072	yes	0.41696
RCI2B	AT3G05890	3	WT	FT	OK	19.6881	6.61994	-1.57243	-1.97683	0.0051	0.0282541	yes	0.336241
RDR6	AT3G49500	3	WT	FT	OK	3.12233	1.79862	-0.795733	-1.74368	0.00855	0.0409982	yes	0.576051
RECQ4A	AT1G10930	3	WT	FT	OK	1.94987	1.01765	-0.938135	-1.8219	0.00775	0.0382302	yes	0.521907
RGF6	AT4G16515	3	WT	FT	OK	42.1486	11.1247	-1.92171	-3.71768	5e-05	0.000762072	yes	0.26394
RGL2	AT3G03450	3	WT	FT	OK	5.82141	2.50885	-1.21434	-2.31888	0.0008	0.00712091	yes	0.430969
RLK902	AT3G17840	3	WT	FT	OK	11.0472	4.89929	-1.17304	-2.72301	5e-05	0.000762072	yes	0.443487
RLP31	AT3G05370	3	WT	FT	OK	4.86125	2.62712	-0.887846	-1.92442	0.006	0.0317559	yes	0.540421
RR14	AT2G01760	3	WT	FT	OK	7.60635	3.59668	-1.08054	-2.2017	0.0014	0.0108548	yes	0.472852
RR5	AT3G48100	3	WT	FT	OK	15.7596	6.668	-1.2409	-2.87763	0.0001	0.00139155	yes	0.423107
RTFL6	AT4G35783	3	WT	FT	OK	32.2683	12.5013	-1.36804	-2.16355	0.00255	0.0170028	yes	0.387417
SAHH2	AT3G23810	3	WT	FT	OK	202.599	33.8219	-2.5826	-6.6297	5e-05	0.000762072	yes	0.16694
SBH2	AT1G14290	3	WT	FT	OK	57.7707	17.2052	-1.74749	-4.67727	5e-05	0.000762072	yes	0.297819
SCD1	AT1G49040	3	WT	FT	OK	7.87628	3.87096	-1.02482	-2.60138	0.00025	0.00292543	yes	0.491471
scpl25	AT3G02110	3	WT	FT	OK	18.7989	7.08351	-1.40811	-3.29829	5e-05	0.000762072	yes	0.376804
SCPL27	AT3G07990	3	WT	FT	OK	6.78993	3.5835	-0.922026	-1.82569	0.0065	0.0337304	yes	0.527767
SCRM2	AT1G12860	3	WT	FT	OK	19.2654	8.40968	-1.19589	-2.91949	5e-05	0.000762072	yes	0.436517
SDG29	AT5G53430	3	WT	FT	OK	2.45265	1.35996	-0.850772	-1.7676	0.00855	0.0409982	yes	0.554486
SDH3-1	AT5G09600	3	WT	FT	OK	9.77197	4.6443	-1.07319	-2.02144	0.0027	0.017688	yes	0.475268
SFP2	AT5G27360	3	WT	FT	OK	13.6136	6.12612	-1.152	-2.85659	0.00015	0.00190989	yes	0.45
SHR	AT4G37650	3	WT	FT	OK	6.42958	3.27716	-0.972277	-1.98049	0.0027	0.017688	yes	0.5097
SHV3	AT4G26690	3	WT	FT	OK	33.3082	11.5998	-1.52178	-4.17085	5e-05	0.000762072	yes	0.348257
sks5	AT1G76160	3	WT	FT	OK	61.5165	14.5522	-2.07974	-5.39741	5e-05	0.000762072	yes	0.236558
sks9	AT4G38420	3	WT	FT	OK	14.7089	5.12847	-1.52009	-3.48328	5e-05	0.000762072	yes	0.348664
SOFL1	AT1G26210	3	WT	FT	OK	27.8381	9.95258	-1.48392	-3.42683	5e-05	0.000762072	yes	0.357516
SP1L4	AT5G15600	3	WT	FT	OK	16.5833	7.23444	-1.19678	-2.16865	0.0016	0.011988	yes	0.436249
SPK1	AT4G16340	3	WT	FT	OK	3.78903	1.99619	-0.924583	-2.30789	0.00065	0.00607453	yes	0.526834
SRD2	AT1G28560	3	WT	FT	OK	4.67849	2.51094	-0.897812	-1.72128	0.00815	0.0397394	yes	0.536699
SRF6	AT1G53730	3	WT	FT	OK	17.7871	7.0266	-1.33993	-3.37829	5e-05	0.000762072	yes	0.395039
SUB	AT1G11130	3	WT	FT	OK	5.3974	2.34466	-1.20289	-2.59889	0.00035	0.0037641	yes	0.434405
SUVH4	AT5G13960	3	WT	FT	OK	2.47153	1.24819	-0.985566	-1.73479	0.00935	0.0437768	yes	0.505027
TBL28	AT2G40150	3	WT	FT	OK	6.94599	2.84373	-1.2884	-2.35573	0.0004	0.0041685	yes	0.409406
TET7	AT4G28050	3	WT	FT	OK	14.6007	6.00904	-1.28084	-2.56862	0.00065	0.00607453	yes	0.411558
THE1	AT5G54380	3	WT	FT	OK	13.4186	6.1919	-1.11578	-2.86305	5e-05	0.000762072	yes	0.461442
TMT1	AT1G20840	3	WT	FT	OK	9.67954	4.18738	-1.20889	-3.04129	5e-05	0.000762072	yes	0.432601
TOE3	AT5G67180	3	WT	FT	OK	8.48386	4.04172	-1.06975	-1.93673	0.0052	0.0286252	yes	0.476401
TSO1	AT3G22780	3	WT	FT	OK	13.5038	6.12972	-1.13947	-2.84665	5e-05	0.000762072	yes	0.453926
TSO2	AT3G27060	3	WT	FT	OK	50.132	14.7378	-1.76621	-4.37904	5e-05	0.000762072	yes	0.29398
TT4	AT5G13930	3	WT	FT	OK	339.881	44.5675	-2.93096	-5.60999	5e-05	0.000762072	yes	0.131127
TTL1	AT1G53300	3	WT	FT	OK	9.6608	3.89847	-1.30923	-3.0759	5e-05	0.000762072	yes	0.403535
TTL4	AT3G58620	3	WT	FT	OK	4.03826	2.09135	-0.9493	-1.88807	0.00655	0.0339257	yes	0.517884
TTN1	AT3G60740	3	WT	FT	OK	2.48178	1.24052	-1.00043	-2.09048	0.00245	0.0164895	yes	0.499851
TUA2	AT1G50010	3	WT	FT	OK	85.7586	21.1995	-2.01625	-2.94104	0.00025	0.00292543	yes	0.2472
TUB7	AT2G29550	3	WT	FT	OK	28.3891	10.5712	-1.42519	-3.74634	5e-05	0.000762072	yes	0.372368
TUB8	AT5G23860	3	WT	FT	OK	28.5869	11.2526	-1.3451	-3.40996	5e-05	0.000762072	yes	0.393628
UBP26	AT3G49600	3	WT	FT	OK	4.33529	2.46593	-0.813997	-1.87779	0.00565	0.0303223	yes	0.568804
UGE3	AT1G63180	3	WT	FT	OK	6.06934	2.59988	-1.2231	-2.29841	0.00155	0.0117253	yes	0.428363
UGT78D1	AT1G30530	3	WT	FT	OK	30.03	11.0273	-1.44532	-3.31482	5e-05	0.000762072	yes	0.367209
ULI3	AT5G59920	3	WT	FT	OK	10.1027	4.87242	-1.05203	-2.62623	0.00025	0.00292543	yes	0.482289
UPP	AT3G53900	3	WT	FT	OK	38.2282	10.4928	-1.86524	-4.51705	5e-05	0.000762072	yes	0.274478
URH2	AT1G05620	3	WT	FT	OK	7.79579	3.40864	-1.1935	-2.33523	0.00095	0.00813524	yes	0.437241
WDL1	AT3G04630	3	WT	FT	OK	15.8772	5.74843	-1.46571	-3.0071	5e-05	0.000762072	yes	0.362056
XF1	AT1G58440	3	WT	FT	OK	27.7266	10.1931	-1.44368	-4.05712	5e-05	0.000762072	yes	0.367629
XT1	AT3G62720	3	WT	FT	OK	10.3671	4.72329	-1.13415	-2.53735	0.0004	0.0041685	yes	0.455604
XTH4	AT2G06850	3	WT	FT	OK	141.939	35.6787	-1.99213	-4.97775	5e-05	0.000762072	yes	0.251366
ZIP7	AT2G04032	3	WT	FT	OK	9.50516	3.59613	-1.40227	-2.85795	5e-05	0.000762072	yes	0.378335
ZWI	AT5G65930	3	WT	FT	OK	6.46393	3.24485	-0.99426	-2.49574	0.0003	0.00333297	yes	0.501993
3BETAHSD/D2	AT2G26260	4	WT	FT	OK	8.15872	4.5096	-0.855342	-1.95415	0.0037	0.022404	yes	0.552734
4CL2	AT3G21240	4	WT	FT	OK	6.07092	3.35589	-0.85522	-1.76111	0.00825	0.0400256	yes	0.552781
ABC4	AT1G60600	4	WT	FT	OK	27.4017	12.2526	-1.16117	-3.09239	5e-05	0.000762072	yes	0.447147
ABCB19	AT3G28860	4	WT	FT	OK	19.1565	8.5646	-1.16138	-3.04734	5e-05	0.000762072	yes	0.447086
ABH1	AT2G13540	4	WT	FT	OK	14.4357	8.49702	-0.764614	-2.00141	0.00305	0.0194247	yes	0.588612
ACAT2	AT5G48230	4	WT	FT	OK	35.205	16.085	-1.13007	-1.86952	0.00595	0.0315317	yes	0.456895
ACR8	AT1G12420	4	WT	FT	OK	5.54116	3.12963	-0.824194	-1.67307	0.0112	0.0498868	yes	0.564797
ACT1	AT2G37620	4	WT	FT	OK	16.0276	7.85501	-1.02887	-2.51249	0.0003	0.00333297	yes	0.490093
ADC2	AT4G34710	4	WT	FT	OK	65.3314	27.999	-1.2224	-3.29265	5e-05	0.000762072	yes	0.428569
ADT1	AT1G11790	4	WT	FT	OK	18.6702	8.68293	-1.10448	-2.64712	0.0001	0.00139155	yes	0.465069
AFB2	AT3G26810	4	WT	FT	OK	25.734	13.1372	-0.970015	-2.61737	5e-05	0.000762072	yes	0.5105
AGL24	AT4G24540	4	WT	FT	OK	30.373	12.8884	-1.23672	-2.82431	0.00015	0.00190989	yes	0.424337
AGP17	AT2G23130	4	WT	FT	OK	224.672	60.8922	-1.88349	-5.04689	5e-05	0.000762072	yes	0.271027
AGP20	AT3G61640	4	WT	FT	OK	155.399	54.2269	-1.51889	-4.19098	5e-05	0.000762072	yes	0.348953
alpha-ADR	AT5G22770	4	WT	FT	OK	7.3165	4.43181	-0.723257	-1.81064	0.0065	0.0337304	yes	0.605728
ANNAT4	AT2G38750	4	WT	FT	OK	35.0973	17.615	-0.994558	-2.4298	5e-05	0.000762072	yes	0.50189
AO	AT5G14760	4	WT	FT	OK	18.022	8.62708	-1.06281	-2.67282	5e-05	0.000762072	yes	0.478697
APG10	AT2G36230	4	WT	FT	OK	18.6306	8.80107	-1.08192	-1.68474	0.00855	0.0409982	yes	0.472399
APK1A	AT1G07570	4	WT	FT	OK	10.2011	5.11501	-0.995917	-2.19305	0.00145	0.011148	yes	0.501417
APT2	AT1G80050	4	WT	FT	OK	36.7169	17.6132	-1.05978	-2.4787	0.00015	0.00190989	yes	0.479703
ARAB-1	AT1G28670	4	WT	FT	OK	34.3654	16.4967	-1.05878	-2.74929	5e-05	0.000762072	yes	0.480038
ARF8	AT5G37020	4	WT	FT	OK	9.75558	6.07371	-0.68365	-1.72422	0.0086	0.0411661	yes	0.622588
ARO2	AT5G66200	4	WT	FT	OK	23.7005	12.6594	-0.904712	-2.33114	0.0004	0.0041685	yes	0.534141
ARO3	AT4G36030	4	WT	FT	OK	8.55025	4.46688	-0.9367	-2.2934	0.0015	0.0114311	yes	0.522427
ARP7	AT3G60830	4	WT	FT	OK	11.1817	6.58121	-0.764721	-1.84105	0.00585	0.031132	yes	0.58857
ARV1	AT1G01020	4	WT	FT	OK	15.4545	7.49318	-1.04438	-2.38683	0.00065	0.00607453	yes	0.484854
ASN2	AT5G65010	4	WT	FT	OK	114.442	37.4125	-1.61302	-4.20148	5e-05	0.000762072	yes	0.326912
AT1G01970	AT1G01970	4	WT	FT	OK	23.4266	11.9543	-0.970615	-2.46644	0.0002	0.00244996	yes	0.510287
AT1G02110	AT1G02110	4	WT	FT	OK	9.55946	4.88517	-0.968518	-2.28004	0.0005	0.00497164	yes	0.51103
AT1G02816	AT1G02816	4	WT	FT	OK	33.2735	17.423	-0.93338	-2.39861	0.00045	0.00458799	yes	0.52363
AT1G03110	AT1G03110	4	WT	FT	OK	6.72731	3.73366	-0.84944	-1.7263	0.00995	0.0457667	yes	0.555
AT1G03365	AT1G03365	4	WT	FT	OK	7.94017	4.62365	-0.780138	-1.8619	0.0053	0.0290109	yes	0.582311
AT1G03440	AT1G03440	4	WT	FT	OK	27.7202	12.8257	-1.11189	-2.67044	0.00015	0.00190989	yes	0.462684
AT1G03590	AT1G03590	4	WT	FT	OK	8.33481	4.35865	-0.935268	-2.14856	0.0016	0.011988	yes	0.522945
AT1G04210	AT1G04210	4	WT	FT	OK	9.10707	5.23493	-0.798816	-1.74512	0.0104	0.0471261	yes	0.57482
AT1G04430	AT1G04430	4	WT	FT	OK	40.899	19.4631	-1.07132	-2.88663	5e-05	0.000762072	yes	0.475882
AT1G05150	AT1G05150	4	WT	FT	OK	11.5547	5.65137	-1.03181	-2.64941	0.0001	0.00139155	yes	0.489097
AT1G06630	AT1G06630	4	WT	FT	OK	9.02512	4.93527	-0.870817	-1.95548	0.00485	0.027254	yes	0.546837
AT1G06640	AT1G06640	4	WT	FT	OK	115.664	41.1932	-1.48946	-3.40251	5e-05	0.000762072	yes	0.356145
AT1G06900	AT1G06900	4	WT	FT	OK	8.97876	4.87039	-0.88248	-2.26547	0.00085	0.00747311	yes	0.542435
AT1G07200	AT1G07200	4	WT	FT	OK	10.1649	5.63681	-0.850638	-1.96826	0.00335	0.0208518	yes	0.554537
AT1G09160	AT1G09160	4	WT	FT	OK	18.4801	9.12735	-1.01771	-2.60299	0.00025	0.00292543	yes	0.493902
AT1G09250	AT1G09250	4	WT	FT	OK	50.7815	24.6178	-1.0446	-2.81964	0.0002	0.00244996	yes	0.484779
AT1G09730	AT1G09730	4	WT	FT	OK	8.44778	5.14079	-0.716581	-1.84139	0.0064	0.0333164	yes	0.608537
AT1G09980	AT1G09980	4	WT	FT	OK	7.03915	3.85269	-0.869533	-2.11823	0.0016	0.011988	yes	0.547323
AT1G10380	AT1G10380	4	WT	FT	OK	33.5559	14.4314	-1.21735	-3.11194	5e-05	0.000762072	yes	0.43007
AT1G10910	AT1G10910	4	WT	FT	OK	15.905	8.22619	-0.951188	-2.39475	0.0003	0.00333297	yes	0.517208
AT1G11660	AT1G11660	4	WT	FT	OK	8.54141	5.16172	-0.726622	-1.78401	0.0082	0.0399005	yes	0.604317
AT1G11820	AT1G11820	4	WT	FT	OK	25.6771	13.3998	-0.938269	-2.40466	0.00015	0.00190989	yes	0.521858
AT1G12000	AT1G12000	4	WT	FT	OK	27.8581	13.4546	-1.05	-2.77914	5e-05	0.000762072	yes	0.482969
AT1G12330	AT1G12330	4	WT	FT	OK	17.819	9.68096	-0.880192	-2.10083	0.0012	0.00970128	yes	0.543294
AT1G12450	AT1G12450	4	WT	FT	OK	10.7618	5.54608	-0.956372	-2.12	0.0027	0.017688	yes	0.515349
AT1G12470	AT1G12470	4	WT	FT	OK	7.2822	3.97872	-0.872068	-2.0578	0.00255	0.0170028	yes	0.546362
AT1G12500	AT1G12500	4	WT	FT	OK	68.5537	27.3252	-1.327	-3.74651	5e-05	0.000762072	yes	0.398596
AT1G12930	AT1G12930	4	WT	FT	OK	5.65408	3.43225	-0.72014	-1.77474	0.00855	0.0409982	yes	0.60704
AT1G12990	AT1G12990	4	WT	FT	OK	14.1007	7.95473	-0.825886	-2.11278	0.00175	0.0128318	yes	0.564137
AT1G14250	AT1G14250	4	WT	FT	OK	151.431	51.3928	-1.55902	-3.78151	5e-05	0.000762072	yes	0.339381
AT1G14710	AT1G14710	4	WT	FT	OK	13.2709	6.38032	-1.05656	-2.65092	0.00015	0.00190989	yes	0.480775
AT1G14890	AT1G14890	4	WT	FT	OK	40.6174	16.7354	-1.2792	-3.08252	5e-05	0.000762072	yes	0.412025
AT1G15030	AT1G15030	4	WT	FT	OK	26.7049	14.5361	-0.87746	-2.22283	0.001	0.00847967	yes	0.544323
AT1G15060	AT1G15060	4	WT	FT	OK	13.1345	6.81861	-0.94581	-2.39767	0.0003	0.00333297	yes	0.519137
AT1G15180	AT1G15180	4	WT	FT	OK	21.9443	11.203	-0.969958	-2.53103	0.00015	0.00190989	yes	0.51052
AT1G15710	AT1G15710	4	WT	FT	OK	19.9009	9.52021	-1.06377	-2.40022	0.00015	0.00190989	yes	0.478381
AT1G16900	AT1G16900	4	WT	FT	OK	6.22188	3.45742	-0.847654	-1.97652	0.0062	0.032553	yes	0.555687
AT1G17620	AT1G17620	4	WT	FT	OK	34.9131	16.7917	-1.05602	-2.57141	0.00015	0.00190989	yes	0.480957
AT1G17745	AT1G17745	4	WT	FT	OK	14.0774	7.19837	-0.967637	-2.39395	0.00035	0.0037641	yes	0.511342
AT1G18360	AT1G18360	4	WT	FT	OK	26.5701	14.3831	-0.885426	-2.22598	0.0006	0.00571752	yes	0.541327
AT1G18460	AT1G18460	4	WT	FT	OK	46.2624	19.6693	-1.2339	-3.33219	5e-05	0.000762072	yes	0.425168
AT1G18773	AT1G18773	4	WT	FT	OK	14.0888	8.00949	-0.814769	-1.75344	0.00955	0.0443978	yes	0.568501
AT1G19110	AT1G19110	4	WT	FT	OK	20.5279	11.6571	-0.816379	-2.18388	0.00075	0.00677839	yes	0.567866
AT1G19170	AT1G19170	4	WT	FT	OK	12.0773	6.20845	-0.959995	-2.2745	0.00065	0.00607453	yes	0.514059
AT1G19720	AT1G19720	4	WT	FT	OK	14.7754	7.90424	-0.902494	-2.3885	0.00035	0.0037641	yes	0.534959
AT1G19835	AT1G19835	4	WT	FT	OK	27.4798	12.1535	-1.17699	-3.11349	5e-05	0.000762072	yes	0.44227
AT1G19970	AT1G19970	4	WT	FT	OK	7.68274	4.12624	-0.896792	-1.77646	0.0085	0.0409013	yes	0.537079
AT1G20950	AT1G20950	4	WT	FT	OK	21.849	10.8573	-1.00891	-2.54102	0.00015	0.00190989	yes	0.496924
AT1G22410	AT1G22410	4	WT	FT	OK	66.8466	29.5883	-1.17583	-3.06846	5e-05	0.000762072	yes	0.44263
AT1G22610	AT1G22610	4	WT	FT	OK	21.0415	11.5453	-0.865939	-2.27158	0.0003	0.00333297	yes	0.548692
AT1G22790	AT1G22790	4	WT	FT	OK	9.62082	5.44499	-0.82123	-1.75252	0.0085	0.0409013	yes	0.565959
AT1G22885	AT1G22885	4	WT	FT	OK	90.0713	33.0607	-1.44595	-3.30231	5e-05	0.000762072	yes	0.36705
AT1G22910	AT1G22910	4	WT	FT	OK	24.3325	12.7425	-0.93323	-2.33394	0.0005	0.00497164	yes	0.523682
AT1G25230	AT1G25230	4	WT	FT	OK	58.7395	22.8908	-1.35957	-3.41347	5e-05	0.000762072	yes	0.3897
AT1G25570	AT1G25570	4	WT	FT	OK	9.0756	4.9503	-0.874476	-2.08957	0.0022	0.0152107	yes	0.545452
AT1G26650	AT1G26650	4	WT	FT	OK	33.1526	14.2705	-1.21609	-3.36583	5e-05	0.000762072	yes	0.430449
AT1G27850	AT1G27850	4	WT	FT	OK	6.8774	4.14229	-0.731435	-1.87387	0.00535	0.0291973	yes	0.602305
AT1G28400	AT1G28400	4	WT	FT	OK	29.5221	14.9745	-0.979286	-2.45631	0.00035	0.0037641	yes	0.50723
AT1G28680	AT1G28680	4	WT	FT	OK	10.0434	5.93359	-0.759264	-1.69112	0.01	0.0458941	yes	0.590795
AT1G29310	AT1G29310	4	WT	FT	OK	13.1527	6.68817	-0.975673	-2.35218	0.0006	0.00571752	yes	0.508502
AT1G29500	AT1G29500	4	WT	FT	OK	77.8394	32.6197	-1.25476	-3.08627	5e-05	0.000762072	yes	0.419064
AT1G29660	AT1G29660	4	WT	FT	OK	419.029	100.553	-2.0591	-5.23852	5e-05	0.000762072	yes	0.239967
AT1G29890	AT1G29890	4	WT	FT	OK	12.714	6.07956	-1.06438	-2.53245	0.0002	0.00244996	yes	0.478178
AT1G30440	AT1G30440	4	WT	FT	OK	19.1022	8.42023	-1.1818	-3.03939	5e-05	0.000762072	yes	0.440799
AT1G30590	AT1G30590	4	WT	FT	OK	9.44452	5.272	-0.841126	-2.09229	0.00225	0.0154914	yes	0.558207
AT1G31410	AT1G31410	4	WT	FT	OK	15.2022	8.38795	-0.857891	-2.08939	0.00245	0.0164895	yes	0.551759
AT1G31920	AT1G31920	4	WT	FT	OK	28.9276	15.3301	-0.916084	-2.39538	0.00025	0.00292543	yes	0.529947
AT1G33170	AT1G33170	4	WT	FT	OK	15.4456	7.29867	-1.08149	-2.57068	0.00015	0.00190989	yes	0.47254
AT1G34020	AT1G34020	4	WT	FT	OK	17.2254	8.52733	-1.01437	-2.52734	0.00015	0.00190989	yes	0.495044
AT1G35190	AT1G35190	4	WT	FT	OK	14.2146	7.87314	-0.852365	-2.13016	0.0046	0.0262429	yes	0.553877
AT1G43580	AT1G43580	4	WT	FT	OK	15.1443	8.11979	-0.899261	-2.23255	0.00095	0.00813524	yes	0.536161
AT1G45688	AT1G45688	4	WT	FT	OK	42.984	21.8815	-0.974086	-2.5452	0.0001	0.00139155	yes	0.509062
AT1G47740	AT1G47740	4	WT	FT	OK	23.9155	13.3033	-0.846161	-1.90281	0.0033	0.0206106	yes	0.556263
AT1G48170	AT1G48170	4	WT	FT	OK	28.0279	11.5913	-1.27382	-2.47676	0.0008	0.00712091	yes	0.413563
AT1G48230	AT1G48230	4	WT	FT	OK	14.6089	7.23018	-1.01475	-2.61103	0.00035	0.0037641	yes	0.494916
AT1G48650	AT1G48650	4	WT	FT	OK	12.2572	6.65212	-0.881746	-2.26035	0.0005	0.00497164	yes	0.542711
AT1G50710	AT1G50710	4	WT	FT	OK	8.98101	5.13389	-0.806826	-1.69609	0.01065	0.0479949	yes	0.571638
AT1G51430	AT1G51430	4	WT	FT	OK	13.9288	7.39813	-0.912835	-1.85891	0.005	0.0278123	yes	0.531139
AT1G51570	AT1G51570	4	WT	FT	OK	37.8645	19.448	-0.961227	-2.57824	0.00025	0.00292543	yes	0.513621
AT1G51630	AT1G51630	4	WT	FT	OK	22.4058	12.2863	-0.866829	-2.19617	0.00105	0.00881743	yes	0.548354
AT1G52310	AT1G52310	4	WT	FT	OK	12.1704	7.36049	-0.725507	-1.79456	0.0064	0.0333164	yes	0.604786
AT1G52670	AT1G52670	4	WT	FT	OK	41.5325	19.674	-1.07795	-2.68822	5e-05	0.000762072	yes	0.473701
AT1G53050	AT1G53050	4	WT	FT	OK	10.284	5.60148	-0.876517	-2.19519	0.0008	0.00712091	yes	0.544679
AT1G53280	AT1G53280	4	WT	FT	OK	26.7084	14.3014	-0.90114	-2.30533	0.0006	0.00571752	yes	0.535464
AT1G53290	AT1G53290	4	WT	FT	OK	16.8651	7.82423	-1.10802	-2.62519	0.00025	0.00292543	yes	0.46393
AT1G54730	AT1G54730	4	WT	FT	OK	12.444	6.94716	-0.840956	-1.81665	0.0106	0.0478088	yes	0.558274
AT1G54820	AT1G54820	4	WT	FT	OK	38.2103	16.3677	-1.22311	-3.16192	5e-05	0.000762072	yes	0.428358
AT1G55140	AT1G55140	4	WT	FT	OK	43.8935	17.833	-1.29946	-3.30289	5e-05	0.000762072	yes	0.406279
AT1G55210	AT1G55210	4	WT	FT	OK	70.2826	26.8931	-1.38593	-3.32073	5e-05	0.000762072	yes	0.382642
AT1G55675	AT1G55675	4	WT	FT	OK	66.7033	31.6706	-1.07462	-3.27021	5e-05	0.000762072	yes	0.474798
AT1G56720	AT1G56720	4	WT	FT	OK	12.3285	6.64552	-0.891544	-2.08242	0.0013	0.0103323	yes	0.539037
AT1G57680	AT1G57680	4	WT	FT	OK	33.4283	17.7084	-0.916635	-2.4273	0.00015	0.00190989	yes	0.529743
AT1G60770	AT1G60770	4	WT	FT	OK	10.6436	6.4138	-0.730741	-1.69404	0.00945	0.0441447	yes	0.602597
AT1G60990	AT1G60990	4	WT	FT	OK	14.159	7.41791	-0.93263	-1.79356	0.00595	0.0315317	yes	0.523901
AT1G61100	AT1G61100	4	WT	FT	OK	12.6525	6.156	-1.03936	-2.63282	5e-05	0.000762072	yes	0.486544
AT1G61740	AT1G61740	4	WT	FT	OK	91.1562	39.2722	-1.21483	-3.55	5e-05	0.000762072	yes	0.430823
AT1G61900	AT1G61900	4	WT	FT	OK	28.3716	13.2113	-1.10268	-2.97969	5e-05	0.000762072	yes	0.465652
AT1G62020	AT1G62020	4	WT	FT	OK	11.919	6.20799	-0.941065	-2.49133	5e-05	0.000762072	yes	0.520848
AT1G62510	AT1G62510	4	WT	FT	OK	57.785	26.0848	-1.14749	-2.85343	5e-05	0.000762072	yes	0.451411
AT1G63110	AT1G63110	4	WT	FT	OK	19.0518	10.7568	-0.82468	-2.2129	0.00155	0.0117253	yes	0.564608
AT1G63430	AT1G63430	4	WT	FT	OK	9.79409	5.69204	-0.782965	-1.98722	0.00465	0.0264093	yes	0.581171
AT1G63470	AT1G63470	4	WT	FT	OK	11.3479	5.64974	-1.00617	-2.30858	0.0004	0.0041685	yes	0.497867
AT1G63500	AT1G63500	4	WT	FT	OK	12.1659	7.27829	-0.741176	-1.87706	0.0054	0.0293632	yes	0.598253
AT1G64150	AT1G64150	4	WT	FT	OK	46.4402	23.2422	-0.998629	-2.63056	0.0001	0.00139155	yes	0.500476
AT1G64650	AT1G64650	4	WT	FT	OK	25.736	12.2546	-1.07047	-2.82826	5e-05	0.000762072	yes	0.476166
AT1G66190	AT1G66190	4	WT	FT	OK	11.4657	6.5032	-0.818105	-1.7051	0.0087	0.0415241	yes	0.567187
AT1G66250	AT1G66250	4	WT	FT	OK	7.36786	3.94995	-0.89941	-1.91225	0.0048	0.0270375	yes	0.536105
AT1G66530	AT1G66530	4	WT	FT	OK	9.50805	5.76326	-0.722265	-1.70436	0.00965	0.0447365	yes	0.606145
AT1G66760	AT1G66760	4	WT	FT	OK	22.826	10.3303	-1.14379	-3.0942	5e-05	0.000762072	yes	0.452567
AT1G67060	AT1G67060	4	WT	FT	OK	12.6823	6.31313	-1.00639	-2.19663	0.0016	0.011988	yes	0.497791
AT1G67880	AT1G67880	4	WT	FT	OK	15.9957	8.34547	-0.938624	-2.39048	0.0005	0.00497164	yes	0.521732
AT1G68190	AT1G68190	4	WT	FT	OK	37.5573	17.8821	-1.07058	-2.75005	5e-05	0.000762072	yes	0.476128
AT1G68550	AT1G68550	4	WT	FT	OK	13.0236	7.53172	-0.790079	-1.95731	0.00415	0.0242638	yes	0.578313
AT1G68890	AT1G68890	4	WT	FT	OK	6.45118	4.07961	-0.661131	-1.6959	0.0084	0.0405504	yes	0.632382
AT1G69550	AT1G69550	4	WT	FT	OK	5.31518	3.13372	-0.762243	-1.9319	0.00505	0.0280431	yes	0.589579
AT1G70670	AT1G70670	4	WT	FT	OK	33.8214	13.9962	-1.2729	-3.20799	5e-05	0.000762072	yes	0.413827
AT1G70750	AT1G70750	4	WT	FT	OK	4.6122	2.69266	-0.776425	-1.74169	0.0103	0.0468404	yes	0.583812
AT1G71020	AT1G71020	4	WT	FT	OK	16.2671	8.09413	-1.00701	-2.54959	5e-05	0.000762072	yes	0.497577
AT1G71410	AT1G71410	4	WT	FT	OK	5.84827	3.39247	-0.785675	-1.88708	0.0058	0.0309358	yes	0.580081
AT1G71900	AT1G71900	4	WT	FT	OK	11.4697	6.90784	-0.73152	-1.79695	0.00895	0.0424102	yes	0.602269
AT1G72480	AT1G72480	4	WT	FT	OK	16.8382	9.64042	-0.804567	-2.03567	0.00325	0.0203601	yes	0.572533
AT1G72500	AT1G72500	4	WT	FT	OK	9.68572	5.67648	-0.770862	-1.82481	0.00485	0.027254	yes	0.586067
AT1G72550	AT1G72550	4	WT	FT	OK	27.4657	13.6705	-1.00657	-2.73206	5e-05	0.000762072	yes	0.49773
AT1G73430	AT1G73430	4	WT	FT	OK	7.39543	4.39653	-0.750267	-1.85883	0.00705	0.0358064	yes	0.594493
AT1G74510	AT1G74510	4	WT	FT	OK	9.9369	5.58968	-0.830031	-1.98468	0.00345	0.0213132	yes	0.562517
AT1G75710	AT1G75710	4	WT	FT	OK	10.2847	5.54841	-0.89035	-1.927	0.0035	0.0215493	yes	0.539482
AT1G76670	AT1G76670	4	WT	FT	OK	70.8565	32.5854	-1.12068	-3.18166	5e-05	0.000762072	yes	0.459879
AT1G77260	AT1G77260	4	WT	FT	OK	10.4398	6.36475	-0.713913	-1.7709	0.00845	0.040744	yes	0.609662
AT1G77420	AT1G77420	4	WT	FT	OK	9.51179	4.84999	-0.971736	-2.13303	0.00195	0.0139566	yes	0.509892
AT1G77680	AT1G77680	4	WT	FT	OK	5.46535	3.06449	-0.834665	-1.99831	0.0025	0.0167235	yes	0.560712
AT1G78180	AT1G78180	4	WT	FT	OK	16.1622	8.5792	-0.913708	-1.96086	0.00395	0.0233513	yes	0.530819
AT1G78560	AT1G78560	4	WT	FT	OK	34.4628	16.7103	-1.0443	-2.78259	5e-05	0.000762072	yes	0.484879
AT1G80630	AT1G80630	4	WT	FT	OK	6.52366	3.5401	-0.881891	-2.01073	0.00665	0.034325	yes	0.542656
AT2G01690	AT2G01690	4	WT	FT	OK	16.4892	9.66018	-0.771404	-2.07673	0.0021	0.014717	yes	0.585849
AT2G01820	AT2G01820	4	WT	FT	OK	24.4904	13.3307	-0.877463	-2.34591	0.0003	0.00333297	yes	0.544323
AT2G04230	AT2G04230	4	WT	FT	OK	13.3785	6.79616	-0.97713	-2.44356	0.0006	0.00571752	yes	0.507991
AT2G05790	AT2G05790	4	WT	FT	OK	43.3774	17.4806	-1.31119	-3.29055	5e-05	0.000762072	yes	0.402989
AT2G05920	AT2G05920	4	WT	FT	OK	40.3936	17.9634	-1.16907	-3.10368	5e-05	0.000762072	yes	0.444709
AT2G07739	AT2G07739	4	WT	FT	OK	47.306	22.969	-1.04233	-2.33316	0.00035	0.0037641	yes	0.485541
AT2G16586	AT2G16586	4	WT	FT	OK	28.6582	12.7773	-1.16537	-2.98503	5e-05	0.000762072	yes	0.445851
AT2G16900	AT2G16900	4	WT	FT	OK	11.8342	6.95556	-0.766722	-1.76671	0.00855	0.0409982	yes	0.587751
AT2G17033	AT2G17033	4	WT	FT	OK	19.4262	10.4947	-0.888342	-2.31522	0.00075	0.00677839	yes	0.540234
AT2G18030	AT2G18030	4	WT	FT	OK	14.794	7.51532	-0.977108	-2.17228	0.0014	0.0108548	yes	0.507998
AT2G19460	AT2G19460	4	WT	FT	OK	23.7446	10.0378	-1.24217	-2.40511	0.0005	0.00497164	yes	0.42274
AT2G19940	AT2G19940	4	WT	FT	OK	41.2542	19.3003	-1.09592	-2.8939	5e-05	0.000762072	yes	0.467838
AT2G22125	AT2G22125	4	WT	FT	OK	9.65364	4.89803	-0.978872	-2.61022	5e-05	0.000762072	yes	0.507376
AT2G22190	AT2G22190	4	WT	FT	OK	12.2933	6.75553	-0.863731	-1.88224	0.0053	0.0290109	yes	0.549529
AT2G26030	AT2G26030	4	WT	FT	OK	11.7959	6.35499	-0.892326	-2.27142	0.00285	0.0184796	yes	0.538746
AT2G26100	AT2G26100	4	WT	FT	OK	13.0177	7.80056	-0.738821	-1.78717	0.01115	0.0497178	yes	0.599227
AT2G27360	AT2G27360	4	WT	FT	OK	12.7057	7.13101	-0.833291	-1.93721	0.00455	0.0260208	yes	0.561245
AT2G28070	AT2G28070	4	WT	FT	OK	5.07219	2.86079	-0.826197	-1.81915	0.0083	0.0402327	yes	0.564015
AT2G28150	AT2G28150	4	WT	FT	OK	11.2851	6.18281	-0.868089	-2.06901	0.00165	0.0122789	yes	0.547874
AT2G28310	AT2G28310	4	WT	FT	OK	20.147	10.3621	-0.95925	-2.41671	0.0004	0.0041685	yes	0.514325
AT2G28330	AT2G28330	4	WT	FT	OK	15.0476	8.47149	-0.828846	-1.78784	0.00955	0.0443978	yes	0.562979
AT2G28390	AT2G28390	4	WT	FT	OK	14.1687	7.77908	-0.865032	-2.21508	0.001	0.00847967	yes	0.549033
AT2G28540	AT2G28540	4	WT	FT	OK	7.87396	4.76544	-0.72448	-1.81121	0.0066	0.0341418	yes	0.605215
AT2G28810	AT2G28810	4	WT	FT	OK	15.3193	8.32775	-0.879351	-2.04597	0.00205	0.014465	yes	0.543612
AT2G30150	AT2G30150	4	WT	FT	OK	21.3664	11.0063	-0.957013	-2.24328	0.0006	0.00571752	yes	0.515122
AT2G30200	AT2G30200	4	WT	FT	OK	37.0245	17.5223	-1.07928	-2.72752	5e-05	0.000762072	yes	0.473262
AT2G30460	AT2G30460	4	WT	FT	OK	14.133	8.25714	-0.775354	-1.91589	0.00615	0.0323626	yes	0.584245
AT2G30710	AT2G30710	4	WT	FT	OK	10.6231	6.41511	-0.727662	-1.74767	0.0086	0.0411661	yes	0.603883
AT2G32380	AT2G32380	4	WT	FT	OK	23.3843	12.4951	-0.904186	-1.97274	0.0033	0.0206106	yes	0.534337
AT2G32640	AT2G32640	4	WT	FT	OK	17.1072	8.66618	-0.981133	-2.39336	0.0002	0.00244996	yes	0.506581
AT2G32970	AT2G32970	4	WT	FT	OK	14.4898	8.60936	-0.751062	-2.00948	0.0032	0.0201464	yes	0.594167
AT2G34050	AT2G34050	4	WT	FT	OK	12.1384	6.37748	-0.928515	-1.86395	0.0052	0.0286252	yes	0.525397
AT2G34060	AT2G34060	4	WT	FT	OK	9.41896	4.90363	-0.941716	-1.83233	0.006	0.0317559	yes	0.520613
AT2G34560	AT2G34560	4	WT	FT	OK	74.4825	32.7378	-1.18594	-2.9481	5e-05	0.000762072	yes	0.439537
AT2G34620	AT2G34620	4	WT	FT	OK	185.252	63.1811	-1.55192	-4.03599	5e-05	0.000762072	yes	0.341055
AT2G36630	AT2G36630	4	WT	FT	OK	64.8875	24.9627	-1.37817	-3.6839	5e-05	0.000762072	yes	0.384707
AT2G36885	AT2G36885	4	WT	FT	OK	33.8925	16.054	-1.07803	-2.48794	0.00015	0.00190989	yes	0.473674
AT2G37050	AT2G37050	4	WT	FT	OK	14.4417	6.79171	-1.08839	-2.86342	5e-05	0.000762072	yes	0.470285
AT2G37450	AT2G37450	4	WT	FT	OK	24.4994	12.9857	-0.915826	-2.25779	0.00035	0.0037641	yes	0.530042
AT2G37790	AT2G37790	4	WT	FT	OK	24.3469	12.2884	-0.986442	-2.34763	0.00035	0.0037641	yes	0.504721
AT2G38330	AT2G38330	4	WT	FT	OK	22.6762	10.8678	-1.06113	-2.8482	0.0001	0.00139155	yes	0.47926
AT2G38840	AT2G38840	4	WT	FT	OK	7.03987	4.21796	-0.739003	-1.75048	0.0105	0.0474357	yes	0.599153
AT2G39090	AT2G39090	4	WT	FT	OK	9.14431	4.71674	-0.955085	-2.19574	0.0015	0.0114311	yes	0.515811
AT2G39340	AT2G39340	4	WT	FT	OK	10.5578	6.38103	-0.726444	-1.83928	0.0052	0.0286252	yes	0.60439
AT2G40280	AT2G40280	4	WT	FT	OK	8.92671	5.34014	-0.741252	-1.74956	0.00805	0.0393917	yes	0.59822
AT2G40316	AT2G40316	4	WT	FT	OK	14.2423	7.41139	-0.942364	-2.33549	0.0015	0.0114311	yes	0.520379
AT2G40570	AT2G40570	4	WT	FT	OK	5.75376	3.27102	-0.814767	-1.70349	0.0091	0.0428866	yes	0.568501
AT2G40800	AT2G40800	4	WT	FT	OK	11.2776	5.99737	-0.911058	-2.15011	0.0015	0.0114311	yes	0.531795
AT2G40960	AT2G40960	4	WT	FT	OK	17.1627	8.42907	-1.02583	-2.36359	0.0003	0.00333297	yes	0.491127
AT2G42320	AT2G42320	4	WT	FT	OK	21.8303	11.7756	-0.890532	-2.22034	0.00175	0.0128318	yes	0.539415
AT2G43240	AT2G43240	4	WT	FT	OK	8.98098	4.76996	-0.912898	-2.10346	0.0016	0.011988	yes	0.531118
AT2G43550	AT2G43550	4	WT	FT	OK	232.032	87.4491	-1.40781	-2.16725	0.00175	0.0128318	yes	0.376884
AT2G44600	AT2G44600	4	WT	FT	OK	9.25885	5.05144	-0.874138	-1.79245	0.0103	0.0468404	yes	0.54558
AT2G44770	AT2G44770	4	WT	FT	OK	8.89009	5.06688	-0.811101	-1.79087	0.00815	0.0397394	yes	0.569947
AT2G45300	AT2G45300	4	WT	FT	OK	26.6078	11.5698	-1.20149	-3.08852	5e-05	0.000762072	yes	0.434827
AT2G46520	AT2G46520	4	WT	FT	OK	7.28518	3.91861	-0.894624	-2.20333	0.00145	0.011148	yes	0.537888
AT3G01810	AT3G01810	4	WT	FT	OK	15.8909	8.32503	-0.932675	-2.4131	0.0001	0.00139155	yes	0.523887
AT3G01950	AT3G01950	4	WT	FT	OK	34.011	15.6589	-1.11902	-1.98045	0.0039	0.0231973	yes	0.460407
AT3G02250	AT3G02250	4	WT	FT	OK	7.74074	4.65208	-0.734598	-1.75096	0.0091	0.0428866	yes	0.600986
AT3G02290	AT3G02290	4	WT	FT	OK	16.1372	8.42872	-0.937006	-2.32031	0.0015	0.0114311	yes	0.522316
AT3G02880	AT3G02880	4	WT	FT	OK	13.2983	7.76759	-0.775708	-1.99434	0.0033	0.0206106	yes	0.584104
AT3G03770	AT3G03770	4	WT	FT	OK	19.6597	11.0378	-0.832783	-2.05594	0.00145	0.011148	yes	0.561443
AT3G05350	AT3G05350	4	WT	FT	OK	17.9697	9.05612	-0.988598	-2.49822	0.0003	0.00333297	yes	0.503966
AT3G05625	AT3G05625	4	WT	FT	OK	19.4527	9.98923	-0.961522	-2.15396	0.00095	0.00813524	yes	0.513514
AT3G05730	AT3G05730	4	WT	FT	OK	835.203	226.583	-1.88209	-4.89446	5e-05	0.000762072	yes	0.271291
AT3G06060	AT3G06060	4	WT	FT	OK	29.1519	12.4278	-1.23002	-3.16761	5e-05	0.000762072	yes	0.426312
AT3G06130	AT3G06130	4	WT	FT	OK	6.98096	3.84739	-0.859545	-1.76661	0.00685	0.0350826	yes	0.551126
AT3G07020	AT3G07020	4	WT	FT	OK	10.6056	6.39011	-0.73092	-1.84278	0.00535	0.0291973	yes	0.602522
AT3G07460	AT3G07460	4	WT	FT	OK	125.5	45.5018	-1.46369	-4.20684	5e-05	0.000762072	yes	0.362564
AT3G07470	AT3G07470	4	WT	FT	OK	186.365	67.4671	-1.46588	-4.33041	5e-05	0.000762072	yes	0.362016
AT3G07800	AT3G07800	4	WT	FT	OK	18.6872	9.73491	-0.940812	-2.40651	0.0007	0.00641446	yes	0.52094
AT3G08680	AT3G08680	4	WT	FT	OK	15.2424	7.0608	-1.11019	-2.80669	0.0001	0.00139155	yes	0.463234
AT3G08930	AT3G08930	4	WT	FT	OK	18.0224	10.1126	-0.833642	-2.21088	0.00125	0.0100414	yes	0.561113
AT3G09035	AT3G09035	4	WT	FT	OK	8.97099	4.58519	-0.968284	-2.09968	0.0025	0.0167235	yes	0.511113
AT3G09570	AT3G09570	4	WT	FT	OK	24.4271	12.2374	-0.997187	-2.71596	0.0003	0.00333297	yes	0.500976
AT3G10080	AT3G10080	4	WT	FT	OK	66.9566	24.4355	-1.45425	-3.61451	5e-05	0.000762072	yes	0.364945
AT3G10980	AT3G10980	4	WT	FT	OK	11.3299	6.90317	-0.714809	-1.88242	0.0063	0.0329625	yes	0.609288
AT3G11770	AT3G11770	4	WT	FT	OK	17.8128	10.2256	-0.800736	-1.72844	0.0106	0.0478088	yes	0.574059
AT3G12010	AT3G12010	4	WT	FT	OK	18.1252	10.4238	-0.798119	-2.11225	0.00105	0.00881743	yes	0.5751
AT3G12590	AT3G12590	4	WT	FT	OK	3.73997	2.20898	-0.759647	-1.81485	0.0096	0.0445799	yes	0.590641
AT3G12920	AT3G12920	4	WT	FT	OK	33.9862	17.5465	-0.953768	-2.48154	0.00025	0.00292543	yes	0.516283
AT3G14220	AT3G14220	4	WT	FT	OK	13.3913	6.35698	-1.07488	-2.4014	0.0005	0.00497164	yes	0.47471
AT3G14330	AT3G14330	4	WT	FT	OK	8.4012	4.64646	-0.854464	-2.00094	0.0034	0.0210913	yes	0.553071
AT3G14770	AT3G14770	4	WT	FT	OK	43.1473	19.5856	-1.13948	-3.08391	5e-05	0.000762072	yes	0.453924
AT3G15356	AT3G15356	4	WT	FT	OK	17.1918	8.55873	-1.00625	-2.23209	0.00185	0.0134099	yes	0.497838
AT3G15380	AT3G15380	4	WT	FT	OK	14.0086	7.82853	-0.839498	-2.09465	0.002	0.0141973	yes	0.558837
AT3G15410	AT3G15410	4	WT	FT	OK	8.60749	4.74566	-0.858983	-1.99815	0.0025	0.0167235	yes	0.551341
AT3G15520	AT3G15520	4	WT	FT	OK	52.7863	19.3181	-1.45022	-3.58697	5e-05	0.000762072	yes	0.365968
AT3G15980	AT3G15980	4	WT	FT	OK	8.66573	4.7322	-0.87281	-2.17572	0.00125	0.0100414	yes	0.546082
AT3G16370	AT3G16370	4	WT	FT	OK	520.615	114.902	-2.17982	-5.58441	5e-05	0.000762072	yes	0.220704
AT3G16560	AT3G16560	4	WT	FT	OK	12.7066	7.34097	-0.791541	-2.03511	0.00275	0.0179584	yes	0.577729
AT3G17350	AT3G17350	4	WT	FT	OK	18.5607	9.32548	-0.993001	-2.23709	0.0018	0.0131341	yes	0.502431
AT3G18215	AT3G18215	4	WT	FT	OK	20.676	9.72675	-1.08793	-2.68249	0.0002	0.00244996	yes	0.470437
AT3G19480	AT3G19480	4	WT	FT	OK	38.3503	18.517	-1.05039	-2.04082	0.0028	0.0181983	yes	0.482838
AT3G20270	AT3G20270	4	WT	FT	OK	11.2362	6.28624	-0.83788	-2.08679	0.0022	0.0152107	yes	0.559463
AT3G20790	AT3G20790	4	WT	FT	OK	40.5067	17.2462	-1.23188	-2.66796	0.00025	0.00292543	yes	0.425762
AT3G21215	AT3G21215	4	WT	FT	OK	13.3842	7.34037	-0.866606	-2.29578	0.002	0.0141973	yes	0.548435
AT3G22150	AT3G22150	4	WT	FT	OK	12.5229	6.34749	-0.980308	-2.55025	0.0001	0.00139155	yes	0.506871
AT3G23255	AT3G23255	4	WT	FT	OK	16.0114	8.31483	-0.945341	-2.09869	0.00695	0.0354295	yes	0.519307
AT3G23300	AT3G23300	4	WT	FT	OK	18.6585	9.852	-0.921349	-2.41622	0.0002	0.00244996	yes	0.528017
AT3G23310	AT3G23310	4	WT	FT	OK	14.321	8.11031	-0.820306	-2.09042	0.0011	0.00913949	yes	0.566323
AT3G23530	AT3G23530	4	WT	FT	OK	22.9491	9.87799	-1.21615	-3.14513	5e-05	0.000762072	yes	0.43043
AT3G23690	AT3G23690	4	WT	FT	OK	16.9962	9.66212	-0.814799	-2.02494	0.003	0.0191656	yes	0.568487
AT3G23750	AT3G23750	4	WT	FT	OK	13.3181	7.10205	-0.907082	-2.33666	0.00065	0.00607453	yes	0.533263
AT3G23880	AT3G23880	4	WT	FT	OK	18.842	8.63734	-1.12529	-2.59097	0.00015	0.00190989	yes	0.458409
AT3G24040	AT3G24040	4	WT	FT	OK	25.1596	13.5212	-0.895888	-2.32461	0.0003	0.00333297	yes	0.537417
AT3G24530	AT3G24530	4	WT	FT	OK	14.1434	8.19732	-0.786904	-1.9207	0.0039	0.0231973	yes	0.579586
AT3G25660	AT3G25660	4	WT	FT	OK	33.442	16.6324	-1.00767	-2.63703	0.0001	0.00139155	yes	0.497351
AT3G26370	AT3G26370	4	WT	FT	OK	11.9349	7.20987	-0.727147	-1.78063	0.00715	0.0361139	yes	0.6041
AT3G26430	AT3G26430	4	WT	FT	OK	21.0562	10.6542	-0.982819	-1.82137	0.0097	0.0448421	yes	0.505989
AT3G26670	AT3G26670	4	WT	FT	OK	9.35266	5.25938	-0.830484	-1.95757	0.00435	0.0251564	yes	0.562341
AT3G26720	AT3G26720	4	WT	FT	OK	9.74826	5.61911	-0.794804	-2.00483	0.00165	0.0122789	yes	0.576422
AT3G26950	AT3G26950	4	WT	FT	OK	22.2361	10.8444	-1.03596	-2.66704	0.0001	0.00139155	yes	0.487693
AT3G26960	AT3G26960	4	WT	FT	OK	103.623	38.2298	-1.43858	-3.84499	5e-05	0.000762072	yes	0.368932
AT3G27230	AT3G27230	4	WT	FT	OK	21.6115	12.0583	-0.841767	-2.10627	0.0013	0.0103323	yes	0.557958
AT3G27906	AT3G27906	4	WT	FT	OK	23.7884	11.1107	-1.0983	-2.54871	0.00035	0.0037641	yes	0.467064
AT3G28200	AT3G28200	4	WT	FT	OK	66.5356	31.044	-1.09981	-2.99468	5e-05	0.000762072	yes	0.466577
AT3G28460	AT3G28460	4	WT	FT	OK	17.0383	9.94042	-0.777402	-1.93895	0.0036	0.0219599	yes	0.583416
AT3G29230	AT3G29230	4	WT	FT	OK	8.39174	4.87004	-0.785037	-1.79454	0.00705	0.0358064	yes	0.580337
AT3G30300	AT3G30300	4	WT	FT	OK	14.1088	7.06549	-0.997732	-2.50721	0.0002	0.00244996	yes	0.500786
AT3G42950	AT3G42950	4	WT	FT	OK	6.49663	3.73456	-0.798754	-1.72477	0.01085	0.0486434	yes	0.574846
AT3G43220	AT3G43220	4	WT	FT	OK	13.6134	7.95971	-0.774244	-2.08046	0.00205	0.014465	yes	0.584697
AT3G43270	AT3G43270	4	WT	FT	OK	12.8798	7.07289	-0.864735	-2.24812	0.0021	0.014717	yes	0.549146
AT3G43720	AT3G43720	4	WT	FT	OK	248.183	88.1914	-1.4927	-3.87197	5e-05	0.000762072	yes	0.355348
AT3G44330	AT3G44330	4	WT	FT	OK	13.0614	7.69331	-0.763637	-1.90646	0.0038	0.0228166	yes	0.589011
AT3G45740	AT3G45740	4	WT	FT	OK	11.7473	6.85361	-0.777393	-1.73174	0.00875	0.0417023	yes	0.58342
AT3G45930	AT3G45930	4	WT	FT	OK	75.5393	31.3928	-1.26679	-2.98271	5e-05	0.000762072	yes	0.415582
AT3G46320	AT3G46320	4	WT	FT	OK	96.7426	37.5829	-1.36407	-3.2212	5e-05	0.000762072	yes	0.388483
AT3G46630	AT3G46630	4	WT	FT	OK	170.599	68.9664	-1.30664	-3.60615	5e-05	0.000762072	yes	0.40426
AT3G49310	AT3G49310	4	WT	FT	OK	16.1054	9.11127	-0.821823	-2.10077	0.00195	0.0139566	yes	0.565728
AT3G50590	AT3G50590	4	WT	FT	OK	6.25261	3.8827	-0.687399	-1.78308	0.00585	0.031132	yes	0.620973
AT3G52050	AT3G52050	4	WT	FT	OK	15.447	7.50722	-1.04097	-2.57117	0.00025	0.00292543	yes	0.485999
AT3G52500	AT3G52500	4	WT	FT	OK	61.7826	23.0896	-1.41996	-3.99708	5e-05	0.000762072	yes	0.373723
AT3G52870	AT3G52870	4	WT	FT	OK	41.5371	19.9268	-1.05969	-2.63201	0.00015	0.00190989	yes	0.479735
AT3G53180	AT3G53180	4	WT	FT	OK	13.3083	7.52982	-0.82164	-2.1685	0.00135	0.0106221	yes	0.565799
AT3G53850	AT3G53850	4	WT	FT	OK	30.3958	12.4822	-1.284	-3.12261	5e-05	0.000762072	yes	0.410655
AT3G53950	AT3G53950	4	WT	FT	OK	11.5358	6.35967	-0.859096	-2.02144	0.00375	0.0226402	yes	0.551299
AT3G54030	AT3G54030	4	WT	FT	OK	8.88464	5.3426	-0.733771	-1.69827	0.0104	0.0471261	yes	0.60133
AT3G54080	AT3G54080	4	WT	FT	OK	11.0878	5.50709	-1.0096	-1.85091	0.0088	0.0418801	yes	0.49668
AT3G54690	AT3G54690	4	WT	FT	OK	44.5101	18.915	-1.2346	-3.29167	5e-05	0.000762072	yes	0.42496
AT3G54880	AT3G54880	4	WT	FT	OK	24.2235	11.8337	-1.0335	-2.36428	0.00095	0.00813524	yes	0.488521
AT3G55080	AT3G55080	4	WT	FT	OK	14.4032	8.48388	-0.76359	-1.8659	0.0054	0.0293632	yes	0.589027
AT3G55430	AT3G55430	4	WT	FT	OK	25.1769	11.5934	-1.1188	-2.91994	5e-05	0.000762072	yes	0.460478
AT3G56120	AT3G56120	4	WT	FT	OK	17.2819	7.94473	-1.12119	-2.79019	5e-05	0.000762072	yes	0.459714
AT3G56130	AT3G56130	4	WT	FT	OK	42.1502	16.9618	-1.31325	-3.28049	5e-05	0.000762072	yes	0.402413
AT3G56160	AT3G56160	4	WT	FT	OK	16.4251	9.16789	-0.841241	-2.01648	0.00215	0.0149909	yes	0.558163
AT3G58640	AT3G58640	4	WT	FT	OK	11.5041	6.35964	-0.855135	-2.20876	0.0012	0.00970128	yes	0.552815
AT3G59090	AT3G59090	4	WT	FT	OK	18.9722	10.9106	-0.798161	-2.07839	0.0038	0.0228166	yes	0.575084
AT3G59110	AT3G59110	4	WT	FT	OK	7.56135	4.50016	-0.748666	-1.74981	0.0073	0.0367139	yes	0.595153
AT3G59300	AT3G59300	4	WT	FT	OK	25.6036	10.8983	-1.23224	-2.58858	0.0003	0.00333297	yes	0.425655
AT3G60380	AT3G60380	4	WT	FT	OK	8.3509	4.76191	-0.810392	-1.91751	0.0049	0.0274413	yes	0.570227
AT3G61320	AT3G61320	4	WT	FT	OK	15.3807	8.21812	-0.90424	-2.17286	0.0012	0.00970128	yes	0.534314
AT3G61820	AT3G61820	4	WT	FT	OK	20.6622	10.9861	-0.91132	-2.32203	0.00055	0.00536201	yes	0.5317
AT3G62630	AT3G62630	4	WT	FT	OK	38.0157	18.0523	-1.07441	-2.75255	5e-05	0.000762072	yes	0.474864
AT3G63170	AT3G63170	4	WT	FT	OK	29.2949	14.2645	-1.03822	-2.01713	0.0025	0.0167235	yes	0.486928
AT4G00300	AT4G00300	4	WT	FT	OK	30.1527	12.7111	-1.2462	-3.37154	5e-05	0.000762072	yes	0.421558
AT4G01330	AT4G01330	4	WT	FT	OK	56.5	24.9726	-1.17791	-3.33382	5e-05	0.000762072	yes	0.441993
AT4G01410	AT4G01410	4	WT	FT	OK	14.3867	6.80096	-1.08092	-2.15169	0.00135	0.0106221	yes	0.472726
AT4G01450	AT4G01450	4	WT	FT	OK	13.7521	6.90041	-0.994901	-2.37683	0.00065	0.00607453	yes	0.501771
AT4G01460	AT4G01460	4	WT	FT	OK	24.1234	10.9926	-1.1339	-2.64496	0.0001	0.00139155	yes	0.455682
AT4G01810	AT4G01810	4	WT	FT	OK	12.0987	6.60102	-0.87409	-2.2777	0.00065	0.00607453	yes	0.545597
AT4G02420	AT4G02420	4	WT	FT	OK	13.0631	7.48118	-0.804157	-1.94817	0.0027	0.017688	yes	0.572696
AT4G11211	AT4G11211	4	WT	FT	OK	260.591	84.9408	-1.61726	-4.18993	5e-05	0.000762072	yes	0.325954
AT4G11270	AT4G11270	4	WT	FT	OK	4.20354	2.46903	-0.767662	-1.93331	0.006	0.0317559	yes	0.587369
AT4G11680	AT4G11680	4	WT	FT	OK	6.0022	3.31507	-0.856451	-1.8076	0.009	0.042537	yes	0.552309
AT4G12700	AT4G12700	4	WT	FT	OK	6.51676	3.68053	-0.824241	-1.82118	0.0072	0.0362996	yes	0.564779
AT4G13575	AT4G13575	4	WT	FT	OK	142.752	44.83	-1.67097	-4.82105	5e-05	0.000762072	yes	0.314041
AT4G14360	AT4G14360	4	WT	FT	OK	30.1622	13.637	-1.14521	-3.0293	5e-05	0.000762072	yes	0.452122
AT4G15430	AT4G15430	4	WT	FT	OK	8.93632	5.04341	-0.825282	-1.99038	0.00295	0.018949	yes	0.564372
AT4G15450	AT4G15450	4	WT	FT	OK	13.3708	6.35471	-1.07318	-2.31677	0.0006	0.00571752	yes	0.475268
AT4G15475	AT4G15475	4	WT	FT	OK	10.803	6.2608	-0.787017	-1.87793	0.00745	0.0371508	yes	0.579543
AT4G16141	AT4G16141	4	WT	FT	OK	29.992	15.1061	-0.989445	-2.30397	0.0006	0.00571752	yes	0.503671
AT4G16510	AT4G16510	4	WT	FT	OK	19.2005	10.4365	-0.879513	-1.93765	0.0039	0.0231973	yes	0.543554
AT4G16650	AT4G16650	4	WT	FT	OK	9.10913	5.3688	-0.762713	-1.82728	0.00555	0.0299221	yes	0.589387
AT4G18570	AT4G18570	4	WT	FT	OK	24.2805	12.5644	-0.950452	-2.2261	0.0013	0.0103323	yes	0.517469
AT4G19060	AT4G19060	4	WT	FT	OK	10.6992	5.32718	-1.00606	-2.16082	0.00125	0.0100414	yes	0.497905
AT4G19070	AT4G19070	4	WT	FT	OK	15.3893	7.81028	-0.978478	-2.20392	0.0021	0.014717	yes	0.507514
AT4G19500	AT4G19500	4	WT	FT	OK	10.4538	6.04794	-0.789513	-2.1279	0.0022	0.0152107	yes	0.57854
AT4G19510	AT4G19510	4	WT	FT	OK	8.83936	5.56422	-0.667762	-1.71973	0.00965	0.0447365	yes	0.629482
AT4G19985	AT4G19985	4	WT	FT	OK	34.8303	17.0044	-1.03444	-2.58863	5e-05	0.000762072	yes	0.488207
AT4G20170	AT4G20170	4	WT	FT	OK	30.7101	15.653	-0.972275	-2.57436	0.0001	0.00139155	yes	0.509702
AT4G21770	AT4G21770	4	WT	FT	OK	11.907	6.70382	-0.828757	-1.81877	0.006	0.0317559	yes	0.563015
AT4G22290	AT4G22290	4	WT	FT	OK	29.9095	13.7812	-1.1179	-2.91251	5e-05	0.000762072	yes	0.460763
AT4G22580	AT4G22580	4	WT	FT	OK	27.6474	14.2953	-0.9516	-2.60571	0.0003	0.00333297	yes	0.517058
AT4G23460	AT4G23460	4	WT	FT	OK	8.5274	5.23053	-0.705149	-1.7632	0.0079	0.0388307	yes	0.613379
AT4G23490	AT4G23490	4	WT	FT	OK	6.96139	3.76274	-0.887591	-1.9041	0.00455	0.0260208	yes	0.540516
AT4G23740	AT4G23740	4	WT	FT	OK	21.0924	9.50498	-1.14997	-2.94402	5e-05	0.000762072	yes	0.450635
AT4G23940	AT4G23940	4	WT	FT	OK	9.95469	5.04381	-0.980862	-2.4228	0.0003	0.00333297	yes	0.506677
AT4G24840	AT4G24840	4	WT	FT	OK	13.782	6.56866	-1.06911	-2.81214	5e-05	0.000762072	yes	0.476612
AT4G25280	AT4G25280	4	WT	FT	OK	14.2045	7.74184	-0.875603	-1.75454	0.0086	0.0411661	yes	0.545027
AT4G25290	AT4G25290	4	WT	FT	OK	24.1516	13.0896	-0.883699	-2.28082	0.0005	0.00497164	yes	0.541977
AT4G25830	AT4G25830	4	WT	FT	OK	29.6843	15.8574	-0.90454	-2.17686	0.0009	0.00781676	yes	0.534202
AT4G25870	AT4G25870	4	WT	FT	OK	7.36336	4.15219	-0.826493	-1.74466	0.00855	0.0409982	yes	0.563899
AT4G26540	AT4G26540	4	WT	FT	OK	23.9274	10.3138	-1.21409	-3.36347	5e-05	0.000762072	yes	0.431046
AT4G26650	AT4G26650	4	WT	FT	OK	20.9891	9.97542	-1.07319	-2.83966	0.00015	0.00190989	yes	0.475267
[truncated: 1,653 more rows]

## Sheet: up-regulated  
AT3G21230	6
AT5G09220	6
AT3G44880	6
AT4G14400	6
AT5G16970	6
AT2G45660	6
AT5G62165	6
AT5G60910	6
AT5G19140	6
AT3G02020	6
AT1G54100	6
AT5G54610	6
AT3G25760	6
AT4G04610	6
AT4G21990	6
AT4G26780	6
AT5G43850	6
AT5G63760	6
AT1G01390	6
AT1G01730	6
AT1G02300	6
AT1G02610	6
AT1G02820	6
AT1G03020	6
AT1G04770	6
AT1G06530	6
AT1G07300	6
AT1G10140	6
AT1G11700	6
AT1G13360	6
AT1G13930	6
AT1G14060	6
AT1G14200	6
AT1G15350	6
AT1G16210	6
AT1G19960	6
AT1G20070	6
AT1G21000	6
AT1G21050	6
AT1G21680	6
AT1G21920	6
AT1G22160	6
AT1G22930	6
AT1G23040	6
AT1G23050	6
AT1G23130	6
AT1G23710	6
AT1G24147	6
AT1G24148	6
AT1G24575	6
AT1G26800	6
AT1G30250	6
AT1G33102	6
AT1G48300	6
AT1G51440	6
AT1G52855	6
AT1G54410	6
AT1G56220	6
AT1G56660	6
AT1G64370	6
AT1G64490	6
AT1G64620	6
AT1G65486	6
AT1G66880	6
AT1G67860	6
AT1G67865	6
AT1G67870	6
AT1G69610	6
AT1G69790	6
AT1G69840	6
AT1G70810	6
AT1G72890	6
AT1G72900	6
AT1G72910	6
AT1G72920	6
AT1G72940	6
AT1G74410	6
AT1G76360	6
AT1G78450	6
AT1G80130	6
AT1G80180	6
AT1G80440	6
AT2G03310	6
AT2G04795	6
AT2G15020	6
AT2G15580	6
AT2G17710	6
AT2G19740	6
AT2G22080	6
AT2G25200	6
AT2G25450	6
AT2G25625	6
AT2G27830	6
AT2G28720	6
AT2G29170	6
AT2G29320	6
AT2G29995	6
AT2G30766	6
AT2G32160	6
AT2G32487	6
AT2G34200	6
AT2G36950	6
AT2G37460	6
AT2G37540	6
AT2G38640	6
AT2G38800	6
AT2G39210	6
AT2G39400	6
AT2G41090	6
AT2G41250	6
AT2G41410	6
AT2G41905	6
AT2G42760	6
AT2G44290	6
AT2G45860	6
AT2G46390	6
AT2G46600	6
AT2G46690	6
AT3G01290	6
AT3G02190	6
AT3G03870	6
AT3G03920	6
AT3G04640	6
AT3G05165	6
AT3G05936	6
AT3G05937	6
AT3G06145	6
AT3G06500	6
AT3G09980	6
AT3G10020	6
AT3G10300	6
AT3G13062	6
AT3G15780	6
AT3G16530	6
AT3G17770	6
AT3G19010	6
AT3G19660	6
AT3G22160	6
AT3G22235	6
AT3G23450	6
AT3G23570	6
AT3G26580	6
AT3G28270	6
AT3G29075	6
AT3G44450	6
AT3G46600	6
AT3G50840	6
AT3G51890	6
AT3G52070	6
AT3G53230	6
AT3G53630	6
AT3G55646	6
AT3G56360	6
AT3G58840	6
AT3G60690	6
AT3G62140	6
AT3G62550	6
AT3G62650	6
AT4G01600	6
AT4G02230	6
AT4G05070	6
AT4G05590	6
AT4G08290	6
AT4G08870	6
AT4G09760	6
AT4G14020	6
AT4G14746	6
AT4G15765	6
AT4G16190	6
AT4G16880	6
AT4G18280	6
AT4G18930	6
AT4G19420	6
AT4G20020	6
AT4G21215	6
AT4G23870	6
AT4G26130	6
AT4G26530	6
AT4G27130	6
AT4G28290	6
AT4G29110	6
AT4G30460	6
AT4G32340	6
AT4G33040	6
AT4G33150	6
AT4G34600	6
AT4G34950	6
AT4G36040	6
AT4G36670	6
AT4G37180	6
AT4G37520	6
AT4G38550	6
AT4G39955	6
AT5G02020	6
AT5G02490	6
AT5G03230	6
AT5G03380	6
AT5G03660	6
AT5G05110	6
AT5G08610	6
AT5G08760	6
AT5G10760	6
AT5G13200	6
AT5G17000	6
AT5G17650	6
AT5G19440	6
AT5G20190	6
AT5G23750	6
AT5G23760	6
AT5G24155	6
AT5G24210	6
AT5G27120	6
AT5G27930	6
AT5G35480	6
AT5G37070	6
AT5G39030	6
AT5G39850	6
AT5G41761	6
AT5G42050	6
AT5G42250	6
AT5G42530	6
AT5G43450	6
AT5G46871	6
AT5G49640	6
AT5G50915	6
AT5G53420	6
AT5G53800	6
AT5G54940	6
AT5G55660	6
AT5G57655	6
AT5G57887	6
AT5G59080	6
AT5G59130	6
AT5G61820	6
AT5G65207	6
AT5G65480	6
AT5G66070	6
AT5G66490	6
AT5G08790	6
AT4G04620	6
AT3G60640	6
AT3G16720	6
AT5G03630	6
AT1G75380	6
AT4G27830	6
AT5G49360	6
AT5G15830	6
AT4G34230	6
AT2G38170	6
AT5G17860	6
AT3G26740	6
AT5G41790	6
AT2G46440	6
AT3G46900	6
AT1G20440	6
AT1G76560	6
AT2G04030	6
AT4G23260	6
AT4G23270	6
AT2G46700	6
AT3G45860	6
AT2G32530	6
AT4G12320	6
AT2G34490	6
AT5G25120	6
AT3G26230	6
AT3G26290	6
AT3G26280	6
AT3G53280	6
AT3G14620	6
AT1G16400	6
AT1G64900	6
AT5G28020	6
AT5G67190	6
AT4G03400	6
AT2G36120	6
AT4G33050	6
AT4G23170	6
AT5G51070	6
AT1G20450	6
AT1G76180	6
AT4G17500	6
AT2G31230	6
AT3G44860	6
AT5G14780	6
AT5G01600	6
AT4G32940	6
AT1G78670	6
AT2G29120	6
AT2G05520	6
AT3G20470	6
AT4G13850	6
AT5G61030	6
AT4G02520	6
AT1G59700	6
AT2G22430	6
AT5G46880	6
AT3G51880	6
AT1G20693	6
AT1G20696	6
AT3G22740	6
AT1G69720	6
AT3G12580	6
AT2G40000	6
AT1G55110	6
AT5G24660	6
AT3G63210	6
AT1G15340	6
AT3G63030	6
AT5G59380	6
AT2G21650	6
AT3G06860	6
AT4G15760	6
AT3G13080	6
AT4G04830	6
AT1G07610	6
AT3G09390	6
AT3G15353	6
AT1G71030	6
AT2G33480	6
AT5G22290	6
AT5G04410	6
AT5G11670	6
AT1G52880	6
AT1G69490	6
AT4G19170	6
AT3G20600	6
AT3G11660	6
AT5G23230	6
AT1G09415	6
AT5G22300	6
AT1G80830	6
AT1G32450	6
AT1G69870	6
AT5G06960	6
AT4G18830	6
AT2G39800	6
AT3G52430	6
AT2G01180	6
AT4G20260	6
AT1G14880	6
AT3G48500	6
AT4G28510	6
AT3G23430	6
AT3G46970	6
AT4G02075	6
AT4G04470	6
AT5G61640	6
AT3G18830	6
AT1G10155	6
AT1G63090	6
AT4G15530	6
AT5G13800	6
AT3G49120	6
AT5G65870	6
AT5G58650	6
AT3G20250	6
AT1G28230	6
AT1G13260	6
AT4G39090	6
AT2G21620	6
AT5G10380	6
AT4G36570	6
AT2G15080	6
AT4G28270	6
AT3G10985	6
AT4G17230	6
AT2G03710	6
AT2G37970	6
AT5G53120	6
AT5G20150	6
AT5G24160	6
AT1G09070	6
AT1G72930	6
AT3G08690	6
AT4G05320	6
AT5G03240	6
AT5G20620	6
AT3G50740	6
AT2G43820	6
AT4G15490	6
AT2G06530	6
AT4G01720	6
AT1G69310	6
AT3G56400	6
AT4G01037	6
AT4G30270	6
AT5G64570	6
AT4G24120	6
AT3G19580	6
AT4G28390	8
AT1G33560	8
AT1G05310	8
AT1G05340	8
AT1G09500	8
AT1G13340	8
AT1G13990	8
AT1G15790	8
AT1G16510	8
AT1G23140	8
AT1G23840	8
AT1G24140	8
AT1G24145	8
AT1G28190	8
AT1G31750	8
AT1G31820	8
AT1G33970	8
AT1G49310	8
AT1G51270	8
AT1G52200	8
AT1G52800	8
AT1G53887	8
AT1G56150	8
AT1G60190	8
AT1G60730	8
AT1G61610	8
AT1G62810	8
AT1G64360	8
AT1G65500	8
AT1G69480	8
AT1G70420	8
AT1G72070	8
AT1G75190	8
AT1G75580	8
AT1G76955	8
AT1G76960	8
AT2G02060	8
AT2G04170	8
AT2G05540	8
AT2G15042	8
AT2G20560	8
AT2G28400	8
AT2G33550	8
AT2G36970	8
AT2G37130	8
AT2G37760	8
AT2G38180	8
AT2G39030	8
AT2G41380	8
AT2G43150	8
AT2G47130	8
AT2G47270	8
AT2G47890	8
AT3G07195	8
AT3G07730	8
AT3G16280	8
AT3G28770	8
AT3G47480	8
AT3G51330	8
AT3G53310	8
AT3G62960	8
AT4G01430	8
AT4G12290	8
AT4G20820	8
AT4G23880	8
AT4G25390	8
AT4G26950	8
AT4G27300	8
AT4G28350	8
AT4G31330	8
AT4G34550	8
AT5G05600	8
AT5G07820	8
AT5G09530	8
AT5G18130	8
AT5G18310	8
AT5G26220	8
AT5G35735	8
AT5G38240	8
AT5G40240	8
AT5G43180	8
AT5G44572	8
AT5G44575	8
AT5G46295	8
AT5G50800	8
AT5G52750	8
AT5G53030	8
AT5G55560	8
AT5G59990	8
AT5G61520	8
AT5G63130	8
AT5G67245	8
AT5G20230	8
AT5G56870	8
AT2G35550	8
AT1G05570	8
AT2G34960	8
AT5G57630	8
AT5G43860	8
AT1G76650	8
AT1G55850	8
AT3G20100	8
AT2G29090	8
AT3G26210	8
AT3G26220	8
AT3G26320	8
AT3G61880	8
AT3G03470	8
AT5G28030	8
AT2G36800	8
AT2G06255	8
AT5G61600	8
AT3G63010	8
AT1G56600	8
AT2G05380	8
AT5G37600	8
AT1G02930	8
AT1G07430	8
AT1G14687	8
AT1G02340	8
AT2G18050	8
AT5G52640	8
AT2G43060	8
AT5G40780	8
AT5G24655	8
AT2G38530	8
AT4G25110	8
AT5G26340	8
AT3G46130	8
AT5G59780	8
AT2G16720	8
AT1G74430	8
AT2G17040	8
AT5G39610	8
AT5G04950	8
AT1G09240	8
AT5G06510	8
AT3G05690	8
AT3G14020	8
AT5G50400	8
AT2G31865	8
AT3G22231	8
AT1G19610	8
AT3G04720	8
AT3G49780	8
AT4G18210	8
AT4G24450	8
AT5G59820	8
AT5G60900	8
AT1G32940	8
AT5G23570	8
AT3G56710	8
AT1G77000	8
AT1G53160	8
AT1G27730	8
AT3G52400	8
AT2G43510	8
AT1G20350	8
AT4G20110	8
AT1G21250	8
AT1G16110	8
AT5G50200	8
AT2G30250	8
AT2G25000	8
AT3G51430	8
AT5G57520	8
AT1G03850	9
AT1G11210	9
AT1G13470	9
AT1G17710	9
AT1G21550	9
AT1G22570	9
AT1G27020	9
AT1G30860	9
AT1G34060	9
AT1G57590	9
AT1G66920	9
AT1G70800	9
AT1G76820	9
AT2G37770	9
AT2G45210	9
AT3G11370	9
AT3G14060	9
AT3G22600	9
AT3G26440	9
AT3G28500	9
AT3G28540	9
AT3G29000	9
AT3G61280	9
AT4G11910	9
AT4G22470	9
AT4G23680	9
AT4G38540	9
AT4G39670	9
AT5G15500	9
AT5G16980	9
AT5G25250	9
AT5G38780	9
AT5G42610	9
AT5G47590	9
AT5G51190	9
AT1G07620	9
AT5G48850	9
AT1G02850	9
AT3G51860	9
AT2G43570	9
AT3G50770	9
AT3G19270	9
AT3G26170	9
AT1G73330	9
AT5G45380	9
AT2G41070	9
AT1G28370	9
AT1G21310	9
AT1G65480	9
AT2G15390	9
AT2G02010	9
AT2G05440	9
AT1G02920	9
AT1G67970	9
AT1G30220	9
AT3G55970	9
AT3G49580	9
AT5G59320	9
AT2G14560	9
AT5G65080	9
AT1G52890	9
AT1G72830	9
AT4G10380	9
AT3G22460	9
AT1G65790	9
AT2G29350	9
AT2G15480	9
AT1G05680	9
AT3G01970	9
AT5G04340	9

## Sheet: down- regulated
AT1G03410	1
AT5G06290	1
AT1G51680	1
AT1G13560	1
AT1G52340	1
AT1G67080	1
AT2G36910	1
AT5G19530	1
AT1G10670	1
AT3G06650	1
AT1G54580	1
AT4G25050	1
AT2G16500	1
AT2G31200	1
AT5G48300	1
AT5G63400	1
AT5G03300	1
AT3G44720	1
AT4G09030	1
AT5G11740	1
AT4G01800	1
AT4G19710	1
AT1G08520	1
AT1G74920	1
AT3G24503	1
AT4G36250	1
AT1G44170	1
AT1G01510	1
AT1G35720	1
AT1G13280	1
AT5G46110	1
AT5G19220	1
AT1G27450	1
AT4G09010	1
AT5G18280	1
AT2G17800	1
AT3G19720	1
AT5G19330	1
AT5G62920	1
AT3G10740	1
AT4G34740	1
AT4G31990	1
AT1G01080	1
AT1G01540	1
AT1G05270	1
AT1G06010	1
AT1G06890	1
AT1G08900	1
AT1G09200	1
AT1G09620	1
AT1G09780	1
AT1G10657	1
AT1G12230	1
AT1G12310	1
AT1G12800	1
AT1G13380	1
AT1G13650	1
AT1G13820	1
AT1G14270	1
AT1G14345	1
AT1G14670	1
AT1G15120	1
AT1G15140	1
AT1G15970	1
AT1G16170	1
AT1G17360	1
AT1G18060	1
AT1G18490	1
AT1G18620	1
AT1G18660	1
AT1G18720	1
AT1G21350	1
AT1G21660	1
AT1G23190	1
AT1G24510	1
AT1G24610	1
AT1G25054	1
AT1G26180	1
AT1G26850	1
AT1G26920	1
AT1G27190	1
AT1G28280	1
AT1G29070	1
AT1G29120	1
AT1G29430	1
AT1G29440	1
AT1G29450	1
AT1G29470	1
AT1G29670	1
AT1G30130	1
AT1G30200	1
AT1G30820	1
AT1G31300	1
AT1G32080	1
AT1G32470	1
AT1G32550	1
AT1G33590	1
AT1G35516	1
AT1G35680	1
AT1G44000	1
AT1G44920	1
AT1G47530	1
AT1G48350	1
AT1G49500	1
AT1G49740	1
AT1G50290	1
AT1G50732	1
AT1G52220	1
AT1G52590	1
AT1G52720	1
AT1G54350	1
AT1G55160	1
AT1G55260	1
AT1G55360	1
AT1G56050	1
AT1G56190	1
AT1G57770	1
AT1G61190	1
AT1G61790	1
AT1G61795	1
AT1G62250	1
AT1G62850	1
AT1G63610	1
AT1G64430	1
AT1G64510	1
AT1G65230	1
AT1G65295	1
AT1G65870	1
AT1G66070	1
AT1G66100	1
AT1G67700	1
AT1G67900	1
AT1G68680	1
AT1G69340	1
AT1G70780	1
AT1G71070	1
AT1G72640	1
AT1G72645	1
AT1G72820	1
AT1G72880	1
AT1G74070	1
AT1G74670	1
AT1G74910	1
AT1G75220	1
AT1G75690	1
AT1G75800	1
AT1G76405	1
AT1G76730	1
AT1G78020	1
AT1G78040	1
AT1G78110	1
AT1G78230	1
AT1G79790	1
AT1G80380	1
AT2G07732	1
AT2G16460	1
AT2G17190	1
AT2G20360	1
AT2G20670	1
AT2G21160	1
AT2G21340	1
AT2G21390	1
AT2G23820	1
AT2G24090	1
AT2G24395	1
AT2G25250	1
AT2G25610	1
AT2G25800	1
AT2G25870	1
AT2G26840	1
AT2G27130	1
AT2G27580	1
AT2G28370	1
AT2G28605	1
AT2G29310	1
AT2G31090	1
AT2G31670	1
AT2G32560	1
AT2G32880	1
AT2G33180	1
AT2G33450	1
AT2G33800	1
AT2G34510	1
AT2G34585	1
AT2G34590	1
AT2G34750	1
AT2G35050	1
AT2G35120	1
AT2G35450	1
AT2G35880	1
AT2G36000	1
AT2G36300	1
AT2G36895	1
AT2G38025	1
AT2G38730	1
AT2G39020	1
AT2G39805	1
AT2G39850	1
AT2G40475	1
AT2G42130	1
AT2G42220	1
AT2G42770	1
AT2G43810	1
AT2G44230	1
AT2G44670	1
AT2G44940	1
AT2G45670	1
AT2G46090	1
AT2G47060	1
AT3G01130	1
AT3G02740	1
AT3G02790	1
AT3G03820	1
AT3G03960	1
AT3G04790	1
AT3G05100	1
AT3G05280	1
AT3G05910	1
AT3G06150	1
AT3G06470	1
AT3G06550	1
AT3G06670	1
AT3G06750	1
AT3G06780	1
AT3G08740	1
AT3G08780	1
AT3G09600	1
AT3G10405	1
AT3G10420	1
AT3G10760	1
AT3G10840	1
AT3G11630	1
AT3G13070	1
AT3G13120	1
AT3G13180	1
AT3G13470	1
AT3G14390	1
AT3G15450	1
AT3G15640	1
AT3G15690	1
AT3G16060	1
AT3G16850	1
AT3G17100	1
AT3G18140	1
AT3G18890	1
AT3G20230	1
AT3G20390	1
AT3G20820	1
AT3G21390	1
AT3G23080	1
AT3G23760	1
AT3G23940	1
AT3G24420	1
AT3G25410	1
AT3G25805	1
AT3G27340	1
AT3G28040	1
AT3G29185	1
AT3G29360	1
AT3G44590	1
AT3G44620	1
AT3G45160	1
AT3G47295	1
AT3G48420	1
AT3G48720	1
AT3G49140	1
AT3G49720	1
AT3G50790	1
AT3G52150	1
AT3G52155	1
AT3G52470	1
AT3G52640	1
AT3G52730	1
AT3G52960	1
AT3G54210	1
AT3G54470	1
AT3G56650	1
AT3G57030	1
AT3G57800	1
AT3G57890	1
AT3G58830	1
AT3G59780	1
AT3G59840	1
AT3G61550	1
AT3G61580	1
AT3G61700	1
AT3G61770	1
AT3G61870	1
AT3G62070	1
AT3G63160	1
AT4G00560	1
AT4G00740	1
AT4G00755	1
AT4G01310	1
AT4G01883	1
AT4G02580	1
AT4G02725	1
AT4G02790	1
AT4G07410	1
AT4G09150	1
AT4G10060	1
AT4G10320	1
AT4G11175	1
AT4G11380	1
AT4G12060	1
AT4G12790	1
AT4G13360	1
AT4G13500	1
AT4G13590	1
AT4G13780	1
AT4G14160	1
AT4G14342	1
AT4G14420	1
AT4G15510	1
AT4G15920	1
AT4G16500	1
AT4G16980	1
AT4G17560	1
AT4G17810	1
AT4G18030	1
AT4G18070	1
AT4G18440	1
AT4G19530	1
AT4G19830	1
AT4G20380	1
AT4G20760	1
AT4G21740	1
AT4G22550	1
AT4G22830	1
AT4G23670	1
AT4G24830	1
AT4G24930	1
AT4G26410	1
AT4G26710	1
AT4G26940	1
AT4G28080	1
AT4G29870	1
AT4G30660	1
AT4G30760	1
AT4G30845	1
AT4G30920	1
AT4G31480	1
AT4G31490	1
AT4G32060	1
AT4G32530	1
AT4G32915	1
AT4G33500	1
AT4G33625	1
AT4G33666	1
AT4G34090	1
AT4G34265	1
AT4G35760	1
AT4G36390	1
AT4G37510	1
AT4G39770	1
AT4G39970	1
AT5G01020	1
AT5G02502	1
AT5G02710	1
AT5G02740	1
AT5G02940	1
AT5G03080	1
AT5G03120	1
AT5G03900	1
AT5G04440	1
AT5G05010	1
AT5G06220	1
AT5G08050	1
AT5G08330	1
AT5G08650	1
AT5G08720	1
AT5G09460	1
AT5G10840	1
AT5G11070	1
AT5G11450	1
AT5G11490	1
AT5G11880	1
AT5G12150	1
AT5G13100	1
AT5G13240	1
AT5G13410	1
AT5G13980	1
AT5G14260	1
AT5G14720	1
AT5G17560	1
AT5G17630	1
AT5G17840	1
AT5G18600	1
AT5G18650	1
AT5G18800	1
AT5G19390	1
AT5G19760	1
AT5G20060	1
AT5G20220	1
AT5G21060	1
AT5G21105	1
AT5G21222	1
AT5G22090	1
AT5G22340	1
AT5G23890	1
AT5G24670	1
AT5G25100	1
AT5G25510	1
AT5G25840	1
AT5G26360	1
AT5G26710	1
AT5G27390	1
AT5G27470	1
AT5G28050	1
AT5G35100	1
AT5G38410	1
AT5G38520	1
AT5G41050	1
AT5G41760	1
AT5G42060	1
AT5G42310	1
AT5G42390	1
AT5G42740	1
AT5G44020	1
AT5G44568	1
AT5G45170	1
AT5G45280	1
AT5G45550	1
AT5G47110	1
AT5G47435	1
AT5G47570	1
AT5G50460	1
AT5G51010	1
AT5G51110	1
AT5G51960	1
AT5G52580	1
AT5G52960	1
AT5G52970	1
AT5G53540	1
AT5G55220	1
AT5G55510	1
AT5G56980	1
AT5G57170	1
AT5G58250	1
AT5G58560	1
AT5G59970	1
AT5G61330	1
AT5G61670	1
AT5G62930	1
AT5G63040	1
AT5G63380	1
AT5G64460	1
AT5G64500	1
AT5G66050	1
AT5G67150	1
AT5G67385	1
AT2G39190	1
AT1G60710	1
AT3G19450	1
AT2G25900	1
AT4G03520	1
AT1G31860	1
AT2G33040	1
AT4G04640	1
AT4G09650	1
AT1G58080	1
AT1G09795	1
AT3G26060	1
AT2G23310	1
AT1G32200	1
AT4G30580	1
AT4G34720	1
AT1G04250	1
AT1G08200	1
AT1G51690	1
AT4G00490	1
AT4G33580	1
AT4G25700	1
AT5G42100	1
AT3G52840	1
AT2G28470	1
AT1G26560	1
AT4G18710	1
AT5G18670	1
AT5G46800	1
AT3G61460	1
AT1G75080	1
AT3G01500	1
AT5G14740	1
AT4G34490	1
AT3G27740	1
AT1G29900	1
AT1G05940	1
AT3G26710	1
AT4G23650	1
AT1G62430	1
AT3G55360	1
AT1G51500	1
AT4G32410	1
AT2G44650	1
AT4G18480	1
AT5G45930	1
AT4G27430	1
AT5G64920	1
AT4G28880	1
AT2G27960	1
AT4G15560	1
AT5G45390	1
AT1G11750	1
AT4G17040	1
AT3G29200	1
AT5G20650	1
AT1G29390	1
AT2G15970	1
AT2G44050	1
AT2G20120	1
AT5G01270	1
AT5G03940	1
AT4G23290	1
AT4G04570	1
AT2G01590	1
AT1G67840	1
AT1G49660	1
AT3G54900	1
AT3G01480	1
AT5G52320	1
AT1G31800	1
AT4G15110	1
AT4G26610	1
AT1G48420	1
AT4G29330	1
AT1G12840	1
AT5G48485	1
AT5G12860	1
AT5G64290	1
AT5G15410	1
AT1G50430	1
AT1G60550	1
AT4G34200	1
AT5G35220	1
AT5G05740	1
AT1G04170	1
AT4G37980	1
AT1G12090	1
AT1G78630	1
AT5G49820	1
AT5G16715	1
AT4G04350	1
AT5G19820	1
AT5G53860	1
AT3G12080	1
AT3G12670	1
AT1G80410	1
AT1G34430	1
AT4G12880	1
AT4G27520	1
AT2G26330	1
AT1G08930	1
AT1G10370	1
AT3G14210	1
AT3G18980	1
AT1G20190	1
AT2G40610	1
AT1G74960	1
AT3G12120	1
AT3G15850	1
AT4G30950	1
AT3G11170	1
AT5G05580	1
AT4G36220	1
AT3G56090	1
AT5G45680	1
AT4G39710	1
AT3G52750	1
AT2G47510	1
AT3G51820	1
AT5G35790	1
AT4G30440	1
AT3G23820	1
AT3G26650	1
AT1G12900	1
AT3G60530	1
AT2G20810	1
AT5G47780	1
AT1G64550	1
AT1G72610	1
AT5G39190	1
AT5G49720	1
AT3G27160	1
AT2G26080	1
AT5G04140	1
AT1G01610	1
AT4G37740	1
AT5G63570	1
AT3G48730	1
AT1G06390	1
AT1G27130	1
AT2G31400	1
AT5G09740	1
AT3G24430	1
AT5G23120	1
AT5G48930	1
AT5G63890	1
AT1G58290	1
AT1G69740	1
AT2G26540	1
AT2G40490	1
AT5G14220	1
AT2G24150	1
AT5G48545	1
AT2G28740	1
AT1G76490	1
AT3G17210	1
AT3G24520	1
AT1G28440	1
AT1G51060	1
AT4G27230	1
AT5G22880	1
AT3G45980	1
AT1G74520	1
AT4G29130	1
AT3G04730	1
AT1G51950	1
AT1G24180	1
AT1G31180	1
AT1G74040	1
AT5G22510	1
AT5G03040	1
AT2G32440	1
AT2G26250	1
AT4G04850	1
AT5G67420	1
AT5G23450	1
AT2G37860	1
AT2G02130	1
AT2G34430	1
AT1G19150	1
AT3G27690	1
AT1G01060	1
AT4G17600	1
AT1G03475	1
AT2G38540	1
AT1G02910	1
AT1G27950	1
AT2G32700	1
AT5G50850	1
AT3G25740	1
AT4G37040	1
AT1G14840	1
AT2G36880	1
AT3G47520	1
AT4G13940	1
AT4G37300	1
AT3G16000	1
AT2G47600	1
AT5G24020	1
AT2G22240	1
AT4G34830	1
AT5G35490	1
AT2G44160	1
AT1G48030	1
AT4G29840	1
AT3G17390	1
AT5G07690	1
AT4G00570	1
AT4G25450	1
AT2G23420	1
AT4G27600	1
AT1G07180	1
AT1G18730	1
AT5G43750	1
AT5G56750	1
AT5G63310	1
AT2G47490	1
AT2G35960	1
AT1G48240	1
AT4G37590	1
AT1G63000	1
AT1G12110	1
AT5G14570	1
AT4G17300	1
AT3G16400	1
AT5G20070	1
AT2G42070	1
AT2G43750	1
AT2G28900	1
AT5G02120	1
AT3G13490	1
AT5G52520	1
AT5G35590	1
AT2G23350	1
AT3G53260	1
AT1G69295	1
AT4G27080	1
AT5G53280	1
AT1G12580	1
AT3G24550	1
AT4G24620	1
AT2G39290	1
AT4G25960	1
AT4G22890	1
AT3G21200	1
AT2G47590	1
AT1G01620	1
AT2G39010	1
AT3G22960	1
AT2G45790	1
AT1G05850	1
AT1G13320	1
AT5G09650	1
AT3G55330	1
AT4G01690	1
AT2G40380	1
AT3G13720	1
AT4G38770	1
AT1G32990	1
AT1G32380	1
AT1G30380	1
AT5G64040	1
AT1G03600	1
AT4G28660	1
AT2G20890	1
AT4G21280	1
AT1G67740	1
AT3G44735	1
AT2G38140	1
AT5G17230	1
AT4G20130	1
AT1G43190	1
AT1G19770	1
AT1G74260	1
AT2G38310	1
AT5G26667	1
AT5G50210	1
AT3G25140	1
AT2G44610	1
AT1G16920	1
AT4G09720	1
AT4G35950	1
AT1G48630	1
AT3G18130	1
AT3G05490	1
AT1G67090	1
AT5G25752	1
AT4G24770	1
AT4G36800	1
AT1G25490	1
AT5G17520	1
AT2G01570	1
AT5G64770	1
AT5G15650	1
AT4G00660	1
AT3G13870	1
AT4G25230	1
AT3G62030	1
AT1G20090	1
AT4G38430	1
AT2G48070	1
AT3G27830	1
AT3G44890	1
AT2G34520	1
AT1G79850	1
AT1G74970	1
AT2G41310	1
AT4G39460	1
AT2G35780	1
AT2G18710	1
AT2G46505	1
AT5G26780	1
AT4G13930	1
AT2G30980	1
AT2G35500	1
AT5G13710	1
AT1G20330	1
AT2G22990	1
AT3G46550	1
AT1G73990	1
AT4G33030	1
AT4G34640	1
AT5G24300	1
AT1G11260	1
AT4G08810	1
AT1G22710	1
AT1G70610	1
AT1G77490	1
AT1G70230	1
AT5G06700	1
AT5G16620	1
AT2G21170	1
AT3G26520	1
AT1G25280	1
AT1G66150	1
AT1G10950	1
AT1G02280	1
AT3G20000	1
AT4G03560	1
AT4G01050	1
AT3G54640	1
AT5G19770	1
AT4G14960	1
AT1G43560	1
AT3G14400	1
AT4G00050	1
AT5G22360	1
AT5G42270	1
AT1G78900	1
AT4G39080	1
AT5G24780	1
AT5G24770	1
AT3G02870	1
AT5G55120	1
AT1G75500	1
AT3G04910	1
AT5G65730	1
AT4G37800	1
AT1G74380	1
AT1G68560	1
AT3G02830	1
AT5G16540	1
AT5G13740	1
AT1G10830	1
AT3G20870	1
AT1G16390	2
AT1G65890	2
AT5G13060	2
AT1G60810	2
AT3G12110	2
AT5G56540	2
AT5G10430	2
AT5G24105	2
AT3G05800	2
AT2G21590	2
AT5G11160	2
AT4G35970	2
AT3G59900	2
AT1G03010	2
AT1G06475	2
AT1G11670	2
AT1G12380	2
AT1G14180	2
AT1G14190	2
AT1G14630	2
AT1G14730	2
AT1G21070	2
AT1G21090	2
AT1G22550	2
AT1G29980	2
AT1G32780	2
AT1G32860	2
AT1G33811	2
AT1G35910	2
AT1G45207	2
AT1G51355	2
AT1G51940	2
AT1G52315	2
AT1G53060	2
AT1G53070	2
AT1G53520	2
AT1G54200	2
AT1G54450	2
AT1G58070	2
AT1G60590	2
AT1G62590	2
AT1G63080	2
AT1G63230	2
AT1G64583	2
AT1G65900	2
AT1G65920	2
AT1G66620	2
AT1G67040	2
AT1G67690	2
AT1G67750	2
AT1G68330	2
AT1G69900	2
AT1G72730	2
AT1G75880	2
AT1G77020	2
AT2G04570	2
AT2G05632	2
AT2G05760	2
AT2G14900	2
AT2G16250	2
AT2G16630	2
AT2G17630	2
AT2G20362	2
AT2G23690	2
AT2G23700	2
AT2G24170	2
AT2G24645	2
AT2G25220	2
AT2G25790	2
AT2G27140	2
AT2G27402	2
AT2G27740	2
AT2G28570	2
AT2G28790	2
AT2G34670	2
AT2G36570	2
AT2G37380	2
AT2G38090	2
AT2G39900	2
AT2G40085	2
AT2G40820	2
AT2G41820	2
AT2G44300	2
AT2G44830	2
AT2G44930	2
AT2G45750	2
AT2G46210	2
AT2G46780	2
AT2G47010	2
AT3G02930	2
AT3G07010	2
AT3G09070	2
AT3G10680	2
AT3G12170	2
AT3G12700	2
AT3G14170	2
AT3G14760	2
AT3G14870	2
AT3G14890	2
AT3G19620	2
AT3G20450	2
AT3G21950	2
AT3G23840	2
AT3G25130	2
AT3G26700	2
AT3G28007	2
AT3G45610	2
AT3G49330	2
AT3G51470	2
AT3G52490	2
AT3G53190	2
AT3G53380	2
AT3G55710	2
AT3G56480	2
AT3G56620	2
AT3G56810	2
AT3G58800	2
AT3G62060	2
AT3G62160	2
AT4G02850	2
AT4G03100	2
AT4G09160	2
AT4G12580	2
AT4G16140	2
AT4G18670	2
AT4G19890	2
AT4G25150	2
AT4G28780	2
AT4G29240	2
AT4G29360	2
AT4G29920	2
AT4G31890	2
AT4G32460	2
AT4G32800	2
AT4G35070	2
AT4G38660	2
AT5G01890	2
AT5G02090	2
AT5G02540	2
AT5G02890	2
AT5G03390	2
AT5G03670	2
AT5G04310	2
AT5G05270	2
AT5G07080	2
AT5G07140	2
AT5G07720	2
AT5G08030	2
AT5G10990	2
AT5G14510	2
AT5G15780	2
AT5G16250	2
AT5G17780	2
AT5G24580	2
AT5G24970	2
AT5G38130	2
AT5G38200	2
AT5G39380	2
AT5G40540	2
AT5G42690	2
AT5G42860	2
AT5G43020	2
AT5G44400	2
AT5G46910	2
AT5G47380	2
AT5G47800	2
AT5G49170	2
AT5G49800	2
AT5G50335	2
AT5G51350	2
AT5G51560	2
AT5G52050	2
AT5G52882	2
AT5G55950	2
AT5G56050	2
AT5G57770	2
AT5G58390	2
AT5G59020	2
AT5G59360	2
AT5G62710	2
AT5G62960	2
AT5G65920	2
AT5G66230	2
AT5G67550	2
AT4G13410	2
AT5G54670	2
AT1G18250	2
AT5G62850	2
AT4G20270	2
AT1G11190	2
AT1G60270	2
AT4G00020	2
AT2G31270	2
AT5G44030	2
AT5G66750	2
AT3G28455	2
AT2G28260	2
AT4G04700	2
AT1G76040	2
AT4G23750	2
AT5G22740	2
AT1G05470	2
AT5G06150	2
AT1G15570	2
AT1G70210	2
AT5G45340	2
AT3G10570	2
AT3G61850	2
AT2G36490	2
AT5G08000	2
AT5G62500	2
AT1G27960	2
AT2G34920	2
AT2G25060	2
AT2G27035	2
AT2G17230	2
AT4G17030	2
AT4G08950	2
AT2G03090	2
AT3G55500	2
AT2G20750	2
AT3G63300	2
AT5G55730	2
AT5G60490	2
AT3G28340	2
AT2G47750	2
AT2G32990	2
AT4G01950	2
AT2G41540	2
AT1G02950	2
AT1G75240	2
AT5G62940	2
AT4G03205	2
AT1G46264	2
AT1G72970	2
AT3G15540	2
AT4G32280	2
AT3G51740	2
AT4G00820	2
AT2G37090	2
AT5G03150	2
AT4G18290	2
AT2G46720	2
AT3G50240	2
AT2G21050	2
AT1G77690	2
AT1G70090	2
AT1G24170	2
AT5G15580	2
AT3G08770	2
AT1G78970	2
AT1G27920	2
AT5G04200	2
AT2G20980	2
AT1G44900	2
AT2G16440	2
AT5G44635	2
AT5G49160	2
AT3G20860	2
AT3G06370	2
AT2G35190	2
AT5G16690	2
AT1G26840	2
AT3G10340	2
AT5G63140	2
AT2G31320	2
AT2G01660	2
AT5G37660	2
AT1G60390	2
AT1G28010	2
AT1G17700	2
AT1G32100	2
AT2G03480	2
AT5G10260	2
AT2G29050	2
AT5G27680	2
AT5G61000	2
AT1G07490	2
AT5G04890	2
AT1G34065	2
AT5G51750	2
AT5G66920	2
AT5G48450	2
AT4G22010	2
AT5G48600	2
AT1G05820	2
AT2G41300	2
AT5G43990	2
AT1G08560	2
AT2G38320	2
AT3G54260	2
AT4G14770	2
AT2G37025	2
AT5G46700	2
AT4G28190	2
AT1G16780	2
AT1G57820	2
AT5G39550	2
AT2G34150	2
AT1G02970	2
AT2G01830	2
AT4G35350	2
AT1G11545	2
AT4G03210	2
AT1G47290	3
AT2G22250	3
AT5G49460	3
AT3G53750	3
AT3G25500	3
AT1G10870	3
AT2G27040	3
AT5G64310	3
AT3G13520	3
AT2G46330	3
AT1G55330	3
AT2G47930	3
AT3G20865	3
AT2G34680	3
AT3G66658	3
AT2G20300	3
AT4G36920	3
AT1G12430	3
AT1G74890	3
AT5G38110	3
AT5G10240	3
AT1G01300	3
AT1G02380	3
AT1G03820	3
AT1G04040	3
AT1G04200	3
AT1G04620	3
AT1G04680	3
AT1G05540	3
AT1G05960	3
AT1G06550	3
AT1G09750	3
AT1G10120	3
AT1G14210	3
AT1G14330	3
AT1G14460	3
AT1G15410	3
AT1G17350	3
AT1G18340	3
AT1G18485	3
AT1G18610	3
AT1G18900	3
AT1G21060	3
AT1G21480	3
AT1G21830	3
AT1G23410	3
AT1G24577	3
AT1G27030	3
AT1G27210	3
AT1G29720	3
AT1G29840	3
AT1G31850	3
AT1G35510	3
AT1G35780	3
AT1G45010	3
AT1G45191	3
AT1G49580	3
AT1G50730	3
AT1G53390	3
AT1G57980	3
AT1G60070	3
AT1G60890	3
AT1G61890	3
AT1G62045	3
AT1G62330	3
AT1G62680	3
AT1G62930	3
AT1G63130	3
AT1G65010	3
AT1G65370	3
AT1G65560	3
AT1G66430	3
AT1G67320	3
AT1G67720	3
AT1G67960	3
AT1G68260	3
AT1G68400	3
AT1G68780	3
AT1G68810	3
AT1G69030	3
AT1G69420	3
AT1G69690	3
AT1G70280	3
AT1G70550	3
AT1G72270	3
AT1G72416	3
AT1G72700	3
AT1G73740	3
AT1G73930	3
AT1G74780	3
AT1G74790	3
AT1G76280	3
AT1G76630	3
AT1G77600	3
AT1G77630	3
AT1G78060	3
AT1G78170	3
AT1G78820	3
AT1G78850	3
AT1G80850	3
AT2G01070	3
AT2G02590	3
AT2G02910	3
AT2G05160	3
AT2G06000	3
AT2G10940	3
AT2G12462	3
AT2G18890	3
AT2G19400	3
AT2G19880	3
AT2G20562	3
AT2G21830	3
AT2G22200	3
AT2G22530	3
AT2G26730	3
AT2G28510	3
AT2G30890	3
AT2G31730	3
AT2G32320	3
AT2G33320	3
AT2G34170	3
AT2G34655	3
AT2G35470	3
AT2G37100	3
AT2G38480	3
AT2G38695	3
AT2G39130	3
AT2G40530	3
AT2G41330	3
AT2G41770	3
AT2G44040	3
AT2G45100	3
AT2G45290	3
AT2G45730	3
AT2G46640	3
AT2G46810	3
AT2G47440	3
AT2G47630	3
AT3G01380	3
AT3G01680	3
AT3G02490	3
AT3G02890	3
AT3G03270	3
AT3G03840	3
AT3G05180	3
AT3G05750	3
AT3G06035	3
AT3G08600	3
AT3G08960	3
AT3G09540	3
AT3G09800	3
AT3G10720	3
AT3G11490	3
AT3G13000	3
AT3G14240	3
AT3G15160	3
AT3G17070	3
AT3G17340	3
AT3G21650	3
AT3G25700	3
AT3G26240	3
AT3G26490	3
AT3G26920	3
AT3G27360	3
AT3G27540	3
AT3G28220	3
AT3G28420	3
AT3G28430	3
AT3G29320	3
AT3G45090	3
AT3G45230	3
AT3G46370	3
AT3G49220	3
AT3G49810	3
AT3G51720	3
AT3G53100	3
AT3G54910	3
AT3G55110	3
AT3G56270	3
AT3G56760	3
AT3G57220	3
AT3G57420	3
AT3G57470	3
AT3G59350	3
AT3G59890	3
AT3G60320	3
AT3G61010	3
AT3G61670	3
AT3G62820	3
AT3G63510	3
AT4G00440	3
AT4G01220	3
AT4G01440	3
AT4G03250	3
AT4G04750	3
AT4G11800	3
AT4G11900	3
AT4G12130	3
AT4G14096	3
AT4G15620	3
AT4G16155	3
AT4G17910	3
AT4G22120	3
AT4G22560	3
AT4G23020	3
AT4G23500	3
AT4G23820	3
AT4G24480	3
AT4G27360	3
AT4G27560	3
AT4G27595	3
AT4G28330	3
AT4G30020	3
AT4G30350	3
AT4G31050	3
AT4G32000	3
AT4G32790	3
AT4G33160	3
AT4G33400	3
AT4G33945	3
AT4G34560	3
AT4G34760	3
AT4G35240	3
AT4G35320	3
AT4G35840	3
AT4G36850	3
AT4G37110	3
AT4G37380	3
AT4G38120	3
AT4G39900	3
AT5G01015	3
AT5G01075	3
AT5G02410	3
AT5G02550	3
AT5G03130	3
AT5G03140	3
AT5G04060	3
AT5G04160	3
AT5G04320	3
AT5G05820	3
AT5G05960	3
AT5G06270	3
AT5G06970	3
AT5G07870	3
AT5G10020	3
AT5G11230	3
AT5G11890	3
AT5G12050	3
AT5G13140	3
AT5G13400	3
AT5G14790	3
AT5G16280	3
AT5G16870	3
AT5G17620	3
AT5G17700	3
AT5G18060	3
AT5G18460	3
AT5G18860	3
AT5G19670	3
AT5G19730	3
AT5G23820	3
AT5G24000	3
AT5G25460	3
AT5G27490	3
AT5G38380	3
AT5G38590	3
AT5G38880	3
AT5G39980	3
AT5G40150	3
AT5G40830	3
AT5G41900	3
AT5G43140	3
AT5G43745	3
AT5G44050	3
AT5G44260	3
AT5G44530	3
AT5G44670	3
AT5G44680	3
AT5G45470	3
AT5G45950	3
AT5G47900	3
AT5G48120	3
AT5G49280	3
AT5G51150	3
AT5G52280	3
AT5G53590	3
AT5G56730	3
AT5G57100	3
AT5G58410	3
AT5G60800	3
AT5G61570	3
AT5G62280	3
AT5G62720	3
AT5G64780	3
AT5G65290	3
AT5G65360	3
AT5G66005	3
AT5G66520	3
AT5G66580	3
AT5G66600	3
AT2G24630	3
AT1G16340	3
AT5G58580	3
AT5G05660	3
AT2G05210	3
AT1G68020	3
AT1G05830	3
AT4G15210	3
AT2G26710	3
AT1G10060	3
AT1G64670	3
AT5G52570	3
AT4G36360	3
AT2G32860	3
AT5G36890	3
AT3G25710	3
AT3G54810	3
AT5G20540	3
AT5G46570	3
AT5G18930	3
AT1G08960	3
AT2G19570	3
AT1G02205	3
AT3G47860	3
AT5G18620	3
AT3G23340	3
AT4G29740	3
AT3G63440	3
AT2G20190	3
AT3G24770	3
AT1G25425	3
AT5G19380	3
AT5G64660	3
AT5G50375	3
AT5G51660	3
AT5G55740	3
AT2G35650	3
AT4G31590	3
AT5G13690	3
AT1G78490	3
AT5G04660	3
AT2G25620	3
AT4G30340	3
AT5G10250	3
AT3G12610	3
AT5G27270	3
AT5G17400	3
AT4G19120	3
AT5G51550	3
AT1G72470	3
AT2G37640	3
AT3G29030	3
AT3G51240	3
AT2G29980	3
AT3G54650	3
AT5G67470	3
AT2G45470	3
AT1G03870	3
AT1G62540	3
AT4G17190	3
AT2G32250	3
AT1G55120	3
AT2G03220	3
AT2G28100	3
AT5G13110	3
AT5G40760	3
AT2G45310	3
AT1G14920	3
AT3G10700	3
AT3G06740	3
AT3G51080	3
AT1G13250	3
AT4G01120	3
AT1G64390	3
AT3G58070	3
AT2G35020	3
AT2G40690	3
AT1G17650	3
AT5G39500	3
AT2G24520	3
AT5G65410	3
AT4G32880	3
AT4G20910	3
AT5G20270	3
AT5G35750	3
AT5G23420	3
AT2G39810	3
AT5G10330	3
AT3G54560	3
AT3G20670	3
AT5G59870	3
AT2G38810	3
AT1G19950	3
AT2G30800	3
AT3G61590	3
AT1G15580	3
AT1G18670	3
AT5G13460	3
AT3G22190	3
AT1G62640	3
AT5G46240	3
AT2G26640	3
AT1G19440	3
AT2G15090	3
AT4G33530	3
AT1G49430	3
AT1G77590	3
AT3G25540	3
AT3G19260	3
AT5G16590	3
AT3G23290	3
AT3G25860	3
AT5G52310	3
AT1G68060	3
AT1G24764	3
AT3G13530	3
AT4G35920	3
AT1G63940	3
AT2G03070	3
AT3G29770	3
AT2G23590	3
AT2G05990	3
AT2G46070	3
AT2G42880	3
AT4G04840	3
AT4G34840	3
AT5G16600	3
AT2G02450	3
AT3G57560	3
AT3G04810	3
AT3G44200	3
AT1G27460	3
AT5G64330	3
AT4G39390	3
AT2G36050	3
AT1G07780	3
AT2G37040	3
AT1G65840	3
AT4G29080	3
AT1G14700	3
AT3G58850	3
AT3G55480	3
AT5G13320	3
AT4G32730	3
AT5G02190	3
AT2G27820	3
AT1G04520	3
AT1G73080	3
AT4G32840	3
AT5G24420	3
AT4G16250	3
AT1G23080	3
AT1G21980	3
AT5G18410	3
AT3G63200	3
AT5G22130	3
AT4G39920	3
AT3G53620	3
AT3G14940	3
AT1G76950	3
AT1G49630	3
AT3G19380	3
AT1G13860	3
AT5G67070	3
AT5G01770	3
AT3G59520	3
AT1G12750	3
AT3G05890	3
AT3G49500	3
AT1G10930	3
AT4G16515	3
AT3G03450	3
AT3G17840	3
AT3G05370	3
AT2G01760	3
AT3G48100	3
AT4G35783	3
AT3G23810	3
AT1G14290	3
AT1G49040	3
AT3G02110	3
AT3G07990	3
AT1G12860	3
AT5G53430	3
AT5G09600	3
AT5G27360	3
AT4G37650	3
AT4G26690	3
AT1G76160	3
AT4G38420	3
AT1G26210	3
AT5G15600	3
AT4G16340	3
AT1G28560	3
AT1G53730	3
AT1G11130	3
AT5G13960	3
AT2G40150	3
AT4G28050	3
AT5G54380	3
AT1G20840	3
AT5G67180	3
AT3G22780	3
AT3G27060	3
AT5G13930	3
AT1G53300	3
AT3G58620	3
AT3G60740	3
AT1G50010	3
AT2G29550	3
AT5G23860	3
AT3G49600	3
AT1G63180	3
AT1G30530	3
AT5G59920	3
AT3G53900	3
AT1G05620	3
AT3G04630	3
AT1G58440	3
AT3G62720	3
AT2G06850	3
AT2G04032	3
AT5G65930	3
AT2G26260	4
AT3G21240	4
AT1G60600	4
AT3G28860	4
AT2G13540	4
AT5G48230	4
AT1G12420	4
AT2G37620	4
AT4G34710	4
AT1G11790	4
AT3G26810	4
AT4G24540	4
AT2G23130	4
AT3G61640	4
AT5G22770	4
AT2G38750	4
AT5G14760	4
AT2G36230	4
AT1G07570	4
AT1G80050	4
AT1G28670	4
AT5G37020	4
AT5G66200	4
AT4G36030	4
AT3G60830	4
AT1G01020	4
AT5G65010	4
AT1G01970	4
AT1G02110	4
AT1G02816	4
AT1G03110	4
AT1G03365	4
AT1G03440	4
AT1G03590	4
AT1G04210	4
AT1G04430	4
AT1G05150	4
AT1G06630	4
AT1G06640	4
AT1G06900	4
AT1G07200	4
AT1G09160	4
AT1G09250	4
AT1G09730	4
AT1G09980	4
AT1G10380	4
AT1G10910	4
AT1G11660	4
AT1G11820	4
AT1G12000	4
AT1G12330	4
AT1G12450	4
AT1G12470	4
AT1G12500	4
AT1G12930	4
AT1G12990	4
AT1G14250	4
AT1G14710	4
AT1G14890	4
AT1G15030	4
AT1G15060	4
AT1G15180	4
AT1G15710	4
AT1G16900	4
AT1G17620	4
AT1G17745	4
AT1G18360	4
AT1G18460	4
AT1G18773	4
AT1G19110	4
AT1G19170	4
AT1G19720	4
AT1G19835	4
AT1G19970	4
AT1G20950	4
AT1G22410	4
AT1G22610	4
AT1G22790	4
AT1G22885	4
AT1G22910	4
AT1G25230	4
AT1G25570	4
AT1G26650	4
AT1G27850	4
AT1G28400	4
AT1G28680	4
AT1G29310	4
AT1G29500	4
AT1G29660	4
AT1G29890	4
AT1G30440	4
AT1G30590	4
AT1G31410	4
AT1G31920	4
AT1G33170	4
AT1G34020	4
AT1G35190	4
AT1G43580	4
AT1G45688	4
AT1G47740	4
AT1G48170	4
AT1G48230	4
AT1G48650	4
AT1G50710	4
AT1G51430	4
AT1G51570	4
AT1G51630	4
AT1G52310	4
AT1G52670	4
AT1G53050	4
AT1G53280	4
AT1G53290	4
AT1G54730	4
AT1G54820	4
AT1G55140	4
AT1G55210	4
AT1G55675	4
AT1G56720	4
AT1G57680	4
AT1G60770	4
AT1G60990	4
AT1G61100	4
AT1G61740	4
AT1G61900	4
AT1G62020	4
AT1G62510	4
AT1G63110	4
AT1G63430	4
AT1G63470	4
AT1G63500	4
AT1G64150	4
AT1G64650	4
AT1G66190	4
AT1G66250	4
AT1G66530	4
AT1G66760	4
AT1G67060	4
AT1G67880	4
AT1G68190	4
AT1G68550	4
AT1G68890	4
AT1G69550	4
AT1G70670	4
AT1G70750	4
AT1G71020	4
AT1G71410	4
AT1G71900	4
AT1G72480	4
AT1G72500	4
AT1G72550	4
AT1G73430	4
AT1G74510	4
AT1G75710	4
AT1G76670	4
AT1G77260	4
AT1G77420	4
AT1G77680	4
AT1G78180	4
AT1G78560	4
AT1G80630	4
AT2G01690	4
AT2G01820	4
AT2G04230	4
AT2G05790	4
AT2G05920	4
AT2G07739	4
AT2G16586	4
AT2G16900	4
AT2G17033	4
AT2G18030	4
AT2G19460	4
AT2G19940	4
AT2G22125	4
AT2G22190	4
AT2G26030	4
AT2G26100	4
AT2G27360	4
AT2G28070	4
AT2G28150	4
AT2G28310	4
AT2G28330	4
AT2G28390	4
AT2G28540	4
AT2G28810	4
AT2G30150	4
AT2G30200	4
AT2G30460	4
AT2G30710	4
AT2G32380	4
AT2G32640	4
AT2G32970	4
AT2G34050	4
AT2G34060	4
AT2G34560	4
AT2G34620	4
AT2G36630	4
AT2G36885	4
AT2G37050	4
AT2G37450	4
AT2G37790	4
AT2G38330	4
AT2G38840	4
AT2G39090	4
AT2G39340	4
AT2G40280	4
AT2G40316	4
AT2G40570	4
AT2G40800	4
AT2G40960	4
AT2G42320	4
AT2G43240	4
AT2G43550	4
AT2G44600	4
AT2G44770	4
AT2G45300	4
AT2G46520	4
AT3G01810	4
AT3G01950	4
AT3G02250	4
AT3G02290	4
AT3G02880	4
AT3G03770	4
AT3G05350	4
AT3G05625	4
AT3G05730	4
AT3G06060	4
AT3G06130	4
AT3G07020	4
AT3G07460	4
AT3G07470	4
AT3G07800	4
AT3G08680	4
AT3G08930	4
AT3G09035	4
AT3G09570	4
AT3G10080	4
AT3G10980	4
AT3G11770	4
AT3G12010	4
AT3G12590	4
AT3G12920	4
AT3G14220	4
AT3G14330	4
AT3G14770	4
AT3G15356	4
AT3G15380	4
AT3G15410	4
AT3G15520	4
AT3G15980	4
AT3G16370	4
AT3G16560	4
AT3G17350	4
AT3G18215	4
AT3G19480	4
AT3G20270	4
AT3G20790	4
AT3G21215	4
AT3G22150	4
AT3G23255	4
AT3G23300	4
AT3G23310	4
AT3G23530	4
AT3G23690	4
AT3G23750	4
AT3G23880	4
AT3G24040	4
AT3G24530	4
AT3G25660	4
AT3G26370	4
AT3G26430	4
AT3G26670	4
AT3G26720	4
AT3G26950	4
AT3G26960	4
AT3G27230	4
AT3G27906	4
AT3G28200	4
AT3G28460	4
AT3G29230	4
AT3G30300	4
AT3G42950	4
AT3G43220	4
AT3G43270	4
AT3G43720	4
AT3G44330	4
AT3G45740	4
AT3G45930	4
AT3G46320	4
AT3G46630	4
AT3G49310	4
AT3G50590	4
AT3G52050	4
AT3G52500	4
AT3G52870	4
AT3G53180	4
AT3G53850	4
AT3G53950	4
AT3G54030	4
AT3G54080	4
AT3G54690	4
AT3G54880	4
AT3G55080	4
AT3G55430	4
AT3G56120	4
AT3G56130	4
AT3G56160	4
AT3G58640	4
AT3G59090	4
AT3G59110	4
AT3G59300	4
AT3G60380	4
AT3G61320	4
AT3G61820	4
AT3G62630	4
AT3G63170	4
AT4G00300	4
AT4G01330	4
AT4G01410	4
AT4G01450	4
AT4G01460	4
AT4G01810	4
AT4G02420	4
AT4G11211	4
AT4G11270	4
AT4G11680	4
AT4G12700	4
AT4G13575	4
AT4G14360	4
AT4G15430	4
AT4G15450	4
AT4G15475	4
AT4G16141	4
AT4G16510	4
AT4G16650	4
AT4G18570	4
AT4G19060	4
AT4G19070	4
AT4G19500	4
AT4G19510	4
AT4G19985	4
AT4G20170	4
AT4G21770	4
AT4G22290	4
AT4G22580	4
AT4G23460	4
AT4G23490	4
AT4G23740	4
AT4G23940	4
AT4G24840	4
AT4G25280	4
AT4G25290	4
AT4G25830	4
AT4G25870	4
AT4G26540	4
AT4G26650	4
AT4G26790	4
[truncated: 1,026 more rows]
